# Supplementary material for: Bioinformatic analysis of type III CRISPR systems reveals key properties and new effector families
Source: Nucleic Acids Res. 2024 May 29;52(12):7129–41. doi: 10.1093/nar/gkae462 (PMC11229360; doi:10.1093/nar/gkae462)
Supplement: gkae462_Supplemental_Files [file gkae462_supplemental_files.zip › Supplementary Information.xlsx]

## Sheet: Instructions
Supplementary data for Hoikkala, Graham & White 2024
Effector protein annotations
Each tab contains information for a known effector family
Each row is an protein that has been annotated from multiple HMM profiles. Since a protein usually has multiple annotations, we've concatenated these annotations into one row so that individual annotations are separated by comma.
Some headers originate from HMMER outputs. Some of these and other important headers are described below
Header	Description
query_name	Name of the query: [sample accession]_[locus ID]__[protein accession]
target_name	Hits from the HMM search separated by comma
target_accession	Accession numbers from the hits, separated by comma
description.of.target	Verbose annotation
locus	Sample and locus of the protein: [sample accession]_[locus ID]
locus_protein_domain	Sample, locus and accession of the protein: [sample accession]_[locus ID]_[protein_accession]
Subtype	CRISPR-Cas subtype of the associated locus
domain	Bacteria or Archaea
species	The prokaryotic species

## Sheet: calpl
query_name	target_name	target_accession	description.of.target	locus	locus_protein_domain	species	protein_length	Subtype	domain	tlen	qlen	E.value	score	c.Evalue	i.Evalue	domain_score	domain_bias	hmm_start	hmm_end	ali_start	ali_end	env_from	env_to	acc
GCA_000017545.1_0__ABS61232.1	SAVED,protein	PF18145.5,protein	SMODS-associated and fused to various effectors sensor domain,protein	GCA_000017545.1_0	GCA_000017545.1_0__ABS61232.1_2,GCA_000017545.1_0__ABS61232.1_0	Fervidobacterium nodosum	477	III-A	Bacteria	189477	477477	4.9e-10,0	39.7,0	1.3e-12,0	1.3e-08,0	35,0	0,0	4,0	189,0	278,1	471477	275,0	471,0	0.76,0
GCA_000025605.1_0__ADC88642.1	SAVED,protein	PF18145.5,protein	SMODS-associated and fused to various effectors sensor domain,protein	GCA_000025605.1_0	GCA_000025605.1_0__ADC88642.1_2,GCA_000025605.1_0__ADC88642.1_0	Thermocrinis albus	486	III-B	Bacteria	189486	486486	1.8e-27,0	96.5,0	7.6e-31,0	1.6e-26,0	93.4,0	0,0	2,0	189,0	278,1	465486	277,0	465,0	0.87,0
GCA_000146065.1_1__CAO80729.1	SAVED,protein	PF18145.5,protein	SMODS-associated and fused to various effectors sensor domain,protein	GCA_000146065.1_1	GCA_000146065.1_1__CAO80729.1_1,GCA_000146065.1_1__CAO80729.1_0	Candidatus Cloacimonas acidaminovorans	506	III-A	Bacteria	189506	506506	5.7e-21,0	75.3,0	4.4e-25,0	9.1e-21,0	74.7,0	0.1,0	1,0	189,0	288,1	500506	288,0	500,0	0.81,0
GCA_000215975.1_1__AEH23196.1	SAVED,SAVED,protein	PF18145.5,PF18145.5,protein	SMODS-associated and fused to various effectors sensor domain,SMODS-associated and fused to various effectors sensor domain,protein	GCA_000215975.1_1	GCA_000215975.1_1__AEH23196.1_1,GCA_000215975.1_1__AEH23196.1_2,GCA_000215975.1_1__AEH23196.1_0	Thermodesulfobacterium geofontis	490	III-A	Bacteria	189189490	490490490	4e-18,4e-18,0	66,66,0	1.6e-08,1.7e-15,0	0.00032,3.6e-11,0	20.7,43.4,0	0.1,0,0	115,72,0	183,188,0	267,362,1	336476490	257,344,0	339,477,0	0.93,0.84,0
GCA_001644665.1_1__ANE40736.1	SAVED,protein	PF18145.5,protein	SMODS-associated and fused to various effectors sensor domain,protein	GCA_001644665.1_1	GCA_001644665.1_1__ANE40736.1_2,GCA_001644665.1_1__ANE40736.1_0	Fervidobacterium pennivorans	498	III-A	Bacteria	189498	498498	5.5e-14,0	52.5,0	3.8e-13,0	3.9e-09,0	36.7,0	0,0	64,0	189,0	362,1	493498	351,0	493,0	0.89,0
GCA_001941365.1_1__APT71489.1	SAVED,SAVED,protein	PF18145.5,PF18145.5,protein	SMODS-associated and fused to various effectors sensor domain,SMODS-associated and fused to various effectors sensor domain,protein	GCA_001941365.1_1	GCA_001941365.1_1__APT71489.1_1,GCA_001941365.1_1__APT71489.1_2,GCA_001941365.1_1__APT71489.1_0	Thermosipho sp. 1063	480	III-A	Bacteria	189189480	480480480	6.4e-18,6.4e-18,0	65.4,65.4,0	1.6e-08,3e-15,0	0.00034,6.3e-11,0	20.6,42.6,0	0,0,0	120,65,0	188,189,0	271,351,1	333472480	265,336,0	334,472,0	0.86,0.88,0
GCA_008630935.1_0__QER42716.1	SAVED,SAVED,protein	PF18145.5,PF18145.5,protein	SMODS-associated and fused to various effectors sensor domain,SMODS-associated and fused to various effectors sensor domain,protein	GCA_008630935.1_0	GCA_008630935.1_0__QER42716.1_1,GCA_008630935.1_0__QER42716.1_2,GCA_008630935.1_0__QER42716.1_0	Thermodesulfobacterium sp. TA1	492	III-A	Bacteria	189189492	492492492	1.7e-21,1.7e-21,0	77,77,0	9e-12,1.7e-15,0	1.9e-07,3.5e-11,0	31.2,43.4,0	0,0,0	114,73,0	185,188,0	269,366,1	341479492	256,350,0	343,480,0	0.91,0.89,0
GCA_017358165.1_2__QTA38913.1	SAVED,protein	PF18145.5,protein	SMODS-associated and fused to various effectors sensor domain,protein	GCA_017358165.1_2	GCA_017358165.1_2__QTA38913.1_2,GCA_017358165.1_2__QTA38913.1_0	Thermosipho ferrireducens	471	III-A	Bacteria	189471	471471	1.2e-13,0	51.4,0	4.1e-12,0	4.2e-08,0	33.4,0	0,0	117,0	189,0	396,1	466471	337,0	466,0	0.78,0
GCA_018771625.1_1__QWK20599.1	STIV_B116-like,protein	PF08960.14,protein	STIV B116-like,protein	GCA_018771625.1_1	GCA_018771625.1_1__QWK20599.1_1,GCA_018771625.1_1__QWK20599.1_0	Hydrogenobacter thermophilus	566	III-A	Bacteria	101566	566566	2.2e-21,0	76.1,0	2.3e-25,0	4.8e-21,0	75,0	0.1,0	1,0	97,0	456,1	552566	456,0	559,0	0.96,0
GCA_022813675.1_0__UOD33962.1	SAVED,protein	PF18145.5,protein	SMODS-associated and fused to various effectors sensor domain,protein	GCA_022813675.1_0	GCA_022813675.1_0__UOD33962.1_1,GCA_022813675.1_0__UOD33962.1_0	Deferribacteraceae bacterium V6Fe1	502	III-A	Bacteria	189502	502502	5.5e-17,0	62.3,0	8e-21,0	8.3e-17,0	61.7,0	0,0	26,0	187,0	313,1	489502	288,0	490,0	0.88,0
GCF_000020325.1_0__WP_012459369.1	SAVED,protein	PF18145.5,protein	SMODS-associated and fused to various effectors sensor domain,protein	GCF_000020325.1_0	GCF_000020325.1_0__WP_012459369.1_2,GCF_000020325.1_0__WP_012459369.1_0	Sulfurihydrogenibium sp. YO3AOP1	496	III-B	Bacteria	189496	496496	3.2e-09,0	37,0	2.6e-12,0	1.8e-08,0	34.6,0	0,0	26,0	184,0	325,1	481496	305,0	483,0	0.78,0
GCF_000021285.1_4__WP_012579496.1	SAVED,SAVED,protein	PF18145.5,PF18145.5,protein	SMODS-associated and fused to various effectors sensor domain,SMODS-associated and fused to various effectors sensor domain,protein	GCF_000021285.1_4	GCF_000021285.1_4__WP_012579496.1_1,GCF_000021285.1_4__WP_012579496.1_2,GCF_000021285.1_4__WP_012579496.1_0	Thermosipho africanus	479	III-B	Bacteria	189189479	479479479	4.1e-14,4.1e-14,0	52.9,52.9,0	1.8e-08,7.2e-11,0	0.00019,7.5e-07,0	21.5,29.3,0	0,0,0	122,70,0	189,189,0	274,357,1	335474479	269,340,0	335,474,0	0.87,0.73,0
GCF_000183405.1_0__WP_013451723.1	SAVED,protein	PF18145.5,protein	SMODS-associated and fused to various effectors sensor domain,protein	GCF_000183405.1_0	GCF_000183405.1_0__WP_013451723.1_1,GCF_000183405.1_0__WP_013451723.1_0	Calditerrivibrio nitroreducens	502	III-A	Bacteria	189502	502502	5.8e-13,0	49.2,0	4.2e-17,0	8.7e-13,0	48.6,0	0,0	26,0	187,0	313,1	489502	300,0	490,0	0.83,0
GCF_000218625.1_1__WP_013886740.1	SAVED,protein	PF18145.5,protein	SMODS-associated and fused to various effectors sensor domain,protein	GCF_000218625.1_1	GCF_000218625.1_1__WP_013886740.1_1,GCF_000218625.1_1__WP_013886740.1_0	Flexistipes sinusarabici	505	III-B	Bacteria	189505	505505	7.3e-16,0	58.7,0	6.1e-20,0	1.3e-15,0	57.9,0	0,0	26,0	186,0	318,1	492505	300,0	494,0	0.8,0
GCF_000218625.1_2__WP_244403731.1	SAVED,protein	PF18145.5,protein	SMODS-associated and fused to various effectors sensor domain,protein	GCF_000218625.1_2	GCF_000218625.1_2__WP_244403731.1_1,GCF_000218625.1_2__WP_244403731.1_0	Flexistipes sinusarabici	433	III-A	Bacteria	189433	433433	5.8e-16,0	59,0	4.7e-20,0	9.7e-16,0	58.3,0	0,0	26,0	186,0	246,1	420433	227,0	422,0	0.8,0
GCF_001682135.1_0__WP_075665150.1	SAVED,SAVED,protein	PF18145.5,PF18145.5,protein	SMODS-associated and fused to various effectors sensor domain,SMODS-associated and fused to various effectors sensor domain,protein	GCF_001682135.1_0	GCF_001682135.1_0__WP_075665150.1_1,GCF_001682135.1_0__WP_075665150.1_2,GCF_001682135.1_0__WP_075665150.1_0	Thermosipho sp. 1070	480	III-A	Bacteria	189189480	480480480	6.4e-18,6.4e-18,0	65.4,65.4,0	1.6e-08,3e-15,0	0.00034,6.3e-11,0	20.6,42.6,0	0,0,0	120,65,0	188,189,0	271,351,1	333472480	265,336,0	334,472,0	0.86,0.88,0
GCF_012221625.1_1__WP_167843967.1	SAVED,protein	PF18145.5,protein	SMODS-associated and fused to various effectors sensor domain,protein	GCF_012221625.1_1	GCF_012221625.1_1__WP_167843967.1_2,GCF_012221625.1_1__WP_167843967.1_0	Fervidobacterium pennivorans	446	III-A	Bacteria	189446	446446	3.9e-14,0	53,0	3e-13,0	3.2e-09,0	37,0	0,0	64,0	189,0	310,1	441446	299,0	441,0	0.89,0

## Sheet: can1-2
query_name	target_name	target_accession	description.of.target	locus	locus_protein_domain	species	protein_length	Subtype	domain	tlen	qlen	E.value	score	c.Evalue	i.Evalue	domain_score	domain_bias	hmm_start	hmm_end	ali_start	ali_end	env_from	env_to	acc
GCA_000007745.1_0__AAU38246.1	Cas_Cas02710,DUF1887,DUF6293,protein	PF09670.14,PF09002.15,PF19810.3,protein	CRISPR-associated protein (Cas_Cas02710),Domain of unknown function (DUF1887),Family of unknown function (DUF6293),protein	GCA_000007745.1_0	GCA_000007745.1_0__AAU38246.1_1,GCA_000007745.1_0__AAU38246.1_1,GCA_000007745.1_0__AAU38246.1_1,GCA_000007745.1_0__AAU38246.1_0	Mannheimia] succiniciproducens	394	III-A	Bacteria	378386211394	394394394394	0.00019,1.1e-59,9.5e-05,0	20.6,202.1,22.5,0	4.3e-08,2e-63,3.5e-08,0	3e-04,1.4e-59,0.00024,0	19.9,201.8,21.2,0	0,1.9,0,0	10,3,41,0	94,384,105,0	40,19,56,1	126392121394	37,17,37,0	140,394,138,0	0.79,0.89,0.84,0
GCA_000010565.1_1__BAF60111.1	Cas_Cas02710,DUF1887,protein	PF09670.14,PF09002.15,protein	CRISPR-associated protein (Cas_Cas02710),Domain of unknown function (DUF1887),protein	GCA_000010565.1_1	GCA_000010565.1_1__BAF60111.1_1,GCA_000010565.1_1__BAF60111.1_1,GCA_000010565.1_1__BAF60111.1_0	Pelotomaculum thermopropionicum	298	III-B	Bacteria	378386298	298298298	9.1e-06,2e-12,0	24.9,46.5,0	1.7e-09,4.3e-16,0	1.2e-05,3e-12,0	24.6,46,0	0,0,0	6,3,0	107,125,0	20,5,1	123125298	16,3,0	187,181,0	0.8,0.86,0
GCA_000014945.1_1__ABK14434.1	Cas_Cas02710,DUF1887,protein	PF09670.14,PF09002.15,protein	CRISPR-associated protein (Cas_Cas02710),Domain of unknown function (DUF1887),protein	GCA_000014945.1_1	GCA_000014945.1_1__ABK14434.1_1,GCA_000014945.1_1__ABK14434.1_1,GCA_000014945.1_1__ABK14434.1_0	Methanothrix thermoacetophila	404	III-B	Archaea	378386404	404404404	1.4e-06,1.8e-153,0	27.6,510.8,0	3.4e-10,3e-157,0	2.4e-06,2.1e-153,0	26.9,510.6,0	0,0.1,0	6,1,0	103,385,0	18,1,1	122365404	14,1,0	131,366,0	0.78,0.99,0
GCA_000016665.1_0__ABQ89844.1	Cas_APE2256,Cas_Cas02710,DUF1887,protein	PF09651.14,PF09670.14,PF09002.15,protein	CRISPR-associated protein (Cas_APE2256),CRISPR-associated protein (Cas_Cas02710),Domain of unknown function (DUF1887),protein	GCA_000016665.1_0	GCA_000016665.1_0__ABQ89844.1_1,GCA_000016665.1_0__ABQ89844.1_1,GCA_000016665.1_0__ABQ89844.1_1,GCA_000016665.1_0__ABQ89844.1_0	Roseiflexus sp. RS_1	301	III-D	Bacteria	136378386301	301301301301	0.00023,7.6e-06,1.7e-11,0	21.3,25.2,43.5,0	1.1e-07,2.8e-09,5.1e-12,0	0.00045,1.1e-05,2.1e-08,0	20.3,24.6,33.3,0	0,0,0,0	73,10,1,0	130,106,152,0	60,23,2,1	116114145301	44,18,2,0	118,120,179,0	0.86,0.86,0.73,0
GCA_000018425.1_2__ACA60302.1	Cas_Cas02710,DUF1887,DUF1887,DUF6293,protein	PF09670.14,PF09002.15,PF09002.15,PF19810.3,protein	CRISPR-associated protein (Cas_Cas02710),Domain of unknown function (DUF1887),Domain of unknown function (DUF1887),Family of unknown function (DUF6293),protein	GCA_000018425.1_2	GCA_000018425.1_2__ACA60302.1_1,GCA_000018425.1_2__ACA60302.1_1,GCA_000018425.1_2__ACA60302.1_2,GCA_000018425.1_2__ACA60302.1_1,GCA_000018425.1_2__ACA60302.1_0	Candidatus Desulforudis audaxviator	423	III-D	Bacteria	378386386211423	423423423423423	2.4e-07,7.7e-27,7.7e-27,1.2e-06,0	30.1,94,94,28.7,0	7.2e-11,2.6e-20,1e-11,2.7e-10,0	5e-07,1.8e-16,7.2e-08,1.9e-06,0	29.1,59.9,31.5,28.1,0	0,0.1,0,0.1,0	44,2,294,20,0	104,289,374,122,0	84,19,327,40,1	145304408145423	55,18,319,32,0	152,310,419,159,0	0.82,0.7,0.82,0.83,0
GCA_000018565.1_4__ABX03342.1	Cas_APE2256,Cas_Cas02710,DUF1887,DUF6293,protein	PF09651.14,PF09670.14,PF09002.15,PF19810.3,protein	CRISPR-associated protein (Cas_APE2256),CRISPR-associated protein (Cas_Cas02710),Domain of unknown function (DUF1887),Family of unknown function (DUF6293),protein	GCA_000018565.1_4	GCA_000018565.1_4__ABX03342.1_1,GCA_000018565.1_4__ABX03342.1_1,GCA_000018565.1_4__ABX03342.1_1,GCA_000018565.1_4__ABX03342.1_1,GCA_000018565.1_4__ABX03342.1_0	Herpetosiphon aurantiacus	284	III-B	Bacteria	136378386211284	284284284284284	0.00023,4.1e-06,2.5e-16,4.7e-08,0	21.3,26.1,59.4,33.3,0	8e-08,1e-09,2.3e-19,1.9e-11,0	0.00042,5.4e-06,1.2e-15,1e-07,0	20.4,25.7,57.1,32.3,0	0.1,0,0,0,0	73,8,1,17,0	124,107,125,126,0	63,20,1,18,1	113119120120284	36,14,1,16,0	119,124,140,179,0	0.88,0.8,0.95,0.85,0
GCA_000018865.1_0__ABY35511.1	Cas_Cas02710,DUF1887,protein	PF09670.14,PF09002.15,protein	CRISPR-associated protein (Cas_Cas02710),Domain of unknown function (DUF1887),protein	GCA_000018865.1_0	GCA_000018865.1_0__ABY35511.1_1,GCA_000018865.1_0__ABY35511.1_1,GCA_000018865.1_0__ABY35511.1_0	Chloroflexus aurantiacus	306	III-D	Bacteria	378386306	306306306	3.4e-07,2e-14,0	29.6,53.1,0	1.3e-10,3.3e-17,0	6.6e-07,1.7e-13,0	28.7,50,0	0,0,0	10,4,0	103,147,0	23,5,1	116151306	17,3,0	127,179,0	0.94,0.79,0
GCA_000018865.1_2__ABY35480.1	Cas_Cas02710,DUF1887,DUF1887,protein	PF09670.14,PF09002.15,PF09002.15,protein	CRISPR-associated protein (Cas_Cas02710),Domain of unknown function (DUF1887),Domain of unknown function (DUF1887),protein	GCA_000018865.1_2	GCA_000018865.1_2__ABY35480.1_1,GCA_000018865.1_2__ABY35480.1_2,GCA_000018865.1_2__ABY35480.1_1,GCA_000018865.1_2__ABY35480.1_0	Chloroflexus aurantiacus	441	III-D	Bacteria	378386386441	441441441441	6e-06,2.4e-10,2.4e-10,0	25.5,39.7,39.7,0	9.2e-10,3.9e-08,6.3e-08,0	9.6e-06,0.00041,0.00066,0	24.9,19.2,18.5,0	0,0,0,0	15,257,14,0	117,318,111,0	59,296,44,1	162362138441	49,280,33,0	176,435,202,0	0.86,0.73,0.79,0
GCA_000020985.1_0__ACI21257.1	Cas_Cas02710,DUF1887,DUF6293,protein	PF09670.14,PF09002.15,PF19810.3,protein	CRISPR-associated protein (Cas_Cas02710),Domain of unknown function (DUF1887),Family of unknown function (DUF6293),protein	GCA_000020985.1_0	GCA_000020985.1_0__ACI21257.1_1,GCA_000020985.1_0__ACI21257.1_1,GCA_000020985.1_0__ACI21257.1_1,GCA_000020985.1_0__ACI21257.1_0	Thermodesulfovibrio yellowstonii	383	III-A	Bacteria	378386211383	383383383383	8.1e-08,9e-46,2e-04,0	31.7,156.3,21.5,0	2.6e-11,1.7e-49,5.4e-08,0	1.8e-07,1.2e-45,0.00037,0	30.5,155.9,20.6,0	0,0,0.1,0	5,3,24,0	100,382,103,0	18,4,26,1	116377103383	15,2,20,0	121,381,173,0	0.84,0.86,0.86,0
GCA_000024725.1_2__ADE15905.1	Cas_APE2256,Cas_Cas02710,DUF1887,DUF6293,protein	PF09651.14,PF09670.14,PF09002.15,PF19810.3,protein	CRISPR-associated protein (Cas_APE2256),CRISPR-associated protein (Cas_Cas02710),Domain of unknown function (DUF1887),Family of unknown function (DUF6293),protein	GCA_000024725.1_2	GCA_000024725.1_2__ADE15905.1_1,GCA_000024725.1_2__ADE15905.1_1,GCA_000024725.1_2__ADE15905.1_1,GCA_000024725.1_2__ADE15905.1_1,GCA_000024725.1_2__ADE15905.1_0	Nitrosococcus halophilus	385	III-A	Bacteria	136378386211385	385385385385385	4e-05,7.4e-06,7.3e-67,0.00037,0	23.7,25.2,225.7,20.6,0	1.5e-08,2.6e-09,1.6e-70,1e-07,0	7.8e-05,1.3e-05,8.6e-67,0.00052,0	22.8,24.4,225.5,20.1,0	0,0,0,0,0	88,10,3,44,0	133,103,383,123,0	81,26,5,43,1	126119384121385	66,24,3,5,0	128,124,385,144,0	0.9,0.86,0.9,0.86,0
GCA_000199675.1_1__BAJ64481.1	Cas_Cas02710,DUF1887,DUF1887,protein	PF09670.14,PF09002.15,PF09002.15,protein	CRISPR-associated protein (Cas_Cas02710),Domain of unknown function (DUF1887),Domain of unknown function (DUF1887),protein	GCA_000199675.1_1	GCA_000199675.1_1__BAJ64481.1_1,GCA_000199675.1_1__BAJ64481.1_1,GCA_000199675.1_1__BAJ64481.1_2,GCA_000199675.1_1__BAJ64481.1_0	Anaerolinea thermophila	306	III-A	Bacteria	378386386306	306306306306	1.2e-06,7.7e-21,7.7e-21,0	27.8,74.2,74.2,0	3.8e-10,1.1e-11,1.8e-14,0	2e-06,5.7e-08,9.4e-11,0	27.1,31.9,41,0	0,0,0.3,0	15,5,258,0	104,166,341,0	27,4,176,1	122167258306	22,1,163,0	139,176,304,0	0.78,0.74,0.8,0
GCA_000199675.1_2__BAJ64874.1	DUF1887,protein	PF09002.15,protein	Domain of unknown function (DUF1887),protein	GCA_000199675.1_2	GCA_000199675.1_2__BAJ64874.1_1,GCA_000199675.1_2__BAJ64874.1_0	Anaerolinea thermophila	309	III-B	Bacteria	386309	309309	1.3e-10,0	40.6,0	1.7e-11,0	1.2e-07,0	30.8,0	0,0	4,0	120,0	11,1	119309	8,0	132,0	0.74,0
GCA_000212395.1_3__AEE14456.1	DUF1887,protein	PF09002.15,protein	Domain of unknown function (DUF1887),protein	GCA_000212395.1_3	GCA_000212395.1_3__AEE14456.1_1,GCA_000212395.1_3__AEE14456.1_0	NA	444	Unknown	NA	386444	444444	1.1e-10,0	40.9,0	6.7e-10,0	7e-06,0	25,0	0.2,0	34,0	144,0	43,1	152444	32,0	198,0	0.79,0
GCA_000214705.1_2__AEG14067.1	Cas_Cas02710,DUF1887,protein	PF09670.14,PF09002.15,protein	CRISPR-associated protein (Cas_Cas02710),Domain of unknown function (DUF1887),protein	GCA_000214705.1_2	GCA_000214705.1_2__AEG14067.1_1,GCA_000214705.1_2__AEG14067.1_1,GCA_000214705.1_2__AEG14067.1_0	Desulfofundulus kuznetsovii	298	III-B	Bacteria	378386298	298298298	1.5e-08,1.8e-13,0	34,50,0	4.6e-12,1.5e-16,0	2.4e-08,7.9e-13,0	33.4,47.9,0	0,0,0	4,3,0	105,125,0	18,5,1	122125298	15,3,0	132,174,0	0.9,0.81,0
GCA_000227685.3_4__AHF00095.1	DUF1887,protein	PF09002.15,protein	Domain of unknown function (DUF1887),protein	GCA_000227685.3_4	GCA_000227685.3_4__AHF00095.1_1,GCA_000227685.3_4__AHF00095.1_0	Thioalkalivibrio paradoxus	401	III-B	Bacteria	386401	401401	9.5e-76,0	255,0	1e-79,0	1.1e-75,0	254.8,0	0,0	1,0	385,0	1,1	395401	1,0	396,0	0.92,0
GCA_000236585.1_1__AEV15276.1	protein	protein	protein	GCA_000236585.1_1	GCA_000236585.1_1__AEV15276.1_0	NA	703	Unknown	NA	703	703	0	0	0	0	0	0	0	0	1	703	0	0	0
GCA_000317475.1_1__AFZ05453.1	DUF1887,protein	PF09002.15,protein	Domain of unknown function (DUF1887),protein	GCA_000317475.1_1	GCA_000317475.1_1__AFZ05453.1_2,GCA_000317475.1_1__AFZ05453.1_0	Oscillatoria nigro_viridis	434	III-D	Bacteria	386434	434434	8.8e-09,0	34.5,0	1.6e-09,0	1.7e-05,0	23.7,0	0,0	255,0	349,0	283,1	379434	248,0	389,0	0.87,0
GCA_000317695.1_9__AFZ60963.1	DUF1887,protein	PF09002.15,protein	Domain of unknown function (DUF1887),protein	GCA_000317695.1_9	GCA_000317695.1_9__AFZ60963.1_2,GCA_000317695.1_9__AFZ60963.1_0	Anabaena cylindrica	428	III-D	Bacteria	386428	428428	1.3e-12,0	47.1,0	8.1e-12,0	8.4e-08,0	31.3,0	0,0	231,0	368,0	255,1	404428	242,0	422,0	0.78,0
GCA_000321415.2_2__AGA33149.1	DUF1887,protein	PF09002.15,protein	Domain of unknown function (DUF1887),protein	GCA_000321415.2_2	GCA_000321415.2_2__AGA33149.1_1,GCA_000321415.2_2__AGA33149.1_0	Thioalkalivibrio nitratireducens	401	III-B	Bacteria	386401	401401	2.3e-76,0	257,0	2.5e-80,0	2.6e-76,0	256.8,0	0,0	1,0	385,0	1,1	395401	1,0	396,0	0.91,0
GCA_000969965.1_3__AKB19475.1	Cas_Cas02710,DUF1887,protein	PF09670.14,PF09002.15,protein	CRISPR-associated protein (Cas_Cas02710),Domain of unknown function (DUF1887),protein	GCA_000969965.1_3	GCA_000969965.1_3__AKB19475.1_1,GCA_000969965.1_3__AKB19475.1_2,GCA_000969965.1_3__AKB19475.1_0	Methanosarcina sp. WWM596	400	III-D	Archaea	378386400	400400400	1.8e-07,1.5e-09,0	30.6,37.1,0	4.8e-11,3.8e-09,0	5e-07,3.9e-05,0	29.1,22.5,0	0,0.1,0	11,255,0	101,383,0	43,260,1	132397400	35,250,0	138,400,0	0.85,0.8,0
GCA_000970025.1_2__AKB53212.1	Cas_Cas02710,DUF1887,protein	PF09670.14,PF09002.15,protein	CRISPR-associated protein (Cas_Cas02710),Domain of unknown function (DUF1887),protein	GCA_000970025.1_2	GCA_000970025.1_2__AKB53212.1_1,GCA_000970025.1_2__AKB53212.1_2,GCA_000970025.1_2__AKB53212.1_0	Methanosarcina barkeri	394	III-D	Archaea	378386394	394394394	5.9e-05,6.9e-10,0	22.3,38.2,0	1.2e-08,2.1e-08,0	0.00013,0.00022,0	21.2,20.1,0	0,0.1,0	13,253,0	100,355,0	45,253,1	131351394	36,243,0	138,394,0	0.85,0.73,0
GCA_001274575.1_1__ALA68996.1	DUF1887,protein	PF09002.15,protein	Domain of unknown function (DUF1887),protein	GCA_001274575.1_1	GCA_001274575.1_1__ALA68996.1_1,GCA_001274575.1_1__ALA68996.1_0	Geobacillus stearothermophilus	425	III-D	Bacteria	386425	425425	2.4e-10,0	39.7,0	4.6e-14,0	4.8e-10,0	38.7,0	0.3,0	25,0	349,0	42,1	367425	31,0	374,0	0.77,0
GCA_001399775.1_1__ALJ91735.1	protein	protein	protein	GCA_001399775.1_1	GCA_001399775.1_1__ALJ91735.1_0	Thermus aquaticus	627	III-B	Bacteria	627	627	0	0	0	0	0	0	0	0	1	627	0	0	0
GCA_001455205.1_0__ALQ50418.1	Cas_Cas02710,DUF1887,protein	PF09670.14,PF09002.15,protein	CRISPR-associated protein (Cas_Cas02710),Domain of unknown function (DUF1887),protein	GCA_001455205.1_0	GCA_001455205.1_0__ALQ50418.1_1,GCA_001455205.1_0__ALQ50418.1_1,GCA_001455205.1_0__ALQ50418.1_0	Nitrosomonas ureae	357	III-A	Bacteria	378386357	357357357	0.00039,3e-65,0	19.6,220.4,0	8.1e-08,5.1e-69,0	0.00056,3.5e-65,0	19,220.2,0	0,0,0	10,21,0	101,384,0	6,2,1	97354357	4,1,0	103,356,0	0.9,0.87,0
GCA_001548395.1_2__BAU44928.1	DUF1887,protein	PF09002.15,protein	Domain of unknown function (DUF1887),protein	GCA_001548395.1_2	GCA_001548395.1_2__BAU44928.1_2,GCA_001548395.1_2__BAU44928.1_0	Leptolyngbya sp. O_77	410	III-D	Bacteria	386410	410410	4.5e-14,0	51.9,0	1.3e-12,0	1.4e-08,0	33.9,0	0,0	257,0	384,0	270,1	407410	254,0	409,0	0.82,0
GCA_001617625.1_0__AMX03649.1	Cas_APE2256,Cas_Cas02710,DUF1887,DUF6293,protein	PF09651.14,PF09670.14,PF09002.15,PF19810.3,protein	CRISPR-associated protein (Cas_APE2256),CRISPR-associated protein (Cas_Cas02710),Domain of unknown function (DUF1887),Family of unknown function (DUF6293),protein	GCA_001617625.1_0	GCA_001617625.1_0__AMX03649.1_1,GCA_001617625.1_0__AMX03649.1_1,GCA_001617625.1_0__AMX03649.1_1,GCA_001617625.1_0__AMX03649.1_1,GCA_001617625.1_0__AMX03649.1_0	Microbulbifer thermotolerans	381	III-A	Bacteria	136378386211381	381381381381381	7.7e-10,2.8e-09,1.1e-50,9.5e-10,0	39,36.5,172.5,38.9,0	3.3e-13,1e-12,2.6e-54,4.5e-13,0	1.7e-09,5.3e-09,1.4e-50,2.4e-09,0	37.9,35.6,172.2,37.6,0	0,0,0.1,0,0	78,9,2,21,0	126,104,382,127,0	73,25,4,26,1	121122375127381	53,21,3,18,0	125,157,378,151,0	0.92,0.84,0.87,0.77,0
GCA_001767295.1_0__AOW76256.1	DUF1887,protein	PF09002.15,protein	Domain of unknown function (DUF1887),protein	GCA_001767295.1_0	GCA_001767295.1_0__AOW76256.1_1,GCA_001767295.1_0__AOW76256.1_0	Colwellia sp. PAMC 20917	397	III-D	Bacteria	386397	397397	1.4e-40,0	139.3,0	7.6e-45,0	1.6e-40,0	139,0	0.6,0	1,0	383,0	1,1	393397	1,0	396,0	0.79,0
GCA_001955735.1_1__APW46308.1	Cas_Cas02710,DUF1887,protein	PF09670.14,PF09002.15,protein	CRISPR-associated protein (Cas_Cas02710),Domain of unknown function (DUF1887),protein	GCA_001955735.1_1	GCA_001955735.1_1__APW46308.1_1,GCA_001955735.1_1__APW46308.1_1,GCA_001955735.1_1__APW46308.1_0	Rhodoferax antarcticus	396	III-B	Bacteria	378386396	396396396	1.6e-05,2.1e-64,0	24.1,217.6,0	4.6e-09,3.6e-68,0	3.2e-05,2.5e-64,0	23.1,217.4,0	0,0,0	10,3,0	103,379,0	27,6,1	122387396	25,4,0	135,394,0	0.89,0.89,0
GCA_002157895.1_1__ART83435.1	protein	protein	protein	GCA_002157895.1_1	GCA_002157895.1_1__ART83435.1_0	Oceanisphaera profunda	407	III-D	Bacteria	407	407	0	0	0	0	0	0	0	0	1	407	0	0	0
GCA_002277955.1_3__ASV72888.1	protein	protein	protein	GCA_002277955.1_3	GCA_002277955.1_3__ASV72888.1_0	Thermogutta terrifontis	478	III-B	Bacteria	478	478	0	0	0	0	0	0	0	0	1	478	0	0	0
GCA_002752755.2_0__ATQ82767.1	Cas_Cas02710,DUF1887,protein	PF09670.14,PF09002.15,protein	CRISPR-associated protein (Cas_Cas02710),Domain of unknown function (DUF1887),protein	GCA_002752755.2_0	GCA_002752755.2_0__ATQ82767.1_1,GCA_002752755.2_0__ATQ82767.1_1,GCA_002752755.2_0__ATQ82767.1_0	Moraxella osloensis	372	III-B	Bacteria	378386372	372372372	3.2e-09,4e-39,0	36.3,134.4,0	1.5e-12,1.6e-42,0	5.1e-09,5.4e-39,0	35.6,134,0	0,0.4,0	4,1,0	99,380,0	16,1,1	113371372	13,1,0	116,372,0	0.89,0.81,0
GCA_002951815.1_1__AUW94344.1	Cas_Cas02710,DUF1887,protein	PF09670.14,PF09002.15,protein	CRISPR-associated protein (Cas_Cas02710),Domain of unknown function (DUF1887),protein	GCA_002951815.1_1	GCA_002951815.1_1__AUW94344.1_1,GCA_002951815.1_1__AUW94344.1_1,GCA_002951815.1_1__AUW94344.1_0	Sulfobacillus thermotolerans	367	III-B	Bacteria	378386367	367367367	4.4e-05,2.9e-47,0	22.7,161.2,0	6.1e-09,5.9e-51,0	6.3e-05,6.2e-47,0	22.2,160.1,0	0,0,0	50,3,0	104,382,0	63,6,1	117362367	26,4,0	125,365,0	0.75,0.85,0
GCA_002952055.1_1__AVD71518.1	Cas_Cas02710,DUF1887,DUF6293,protein	PF09670.14,PF09002.15,PF19810.3,protein	CRISPR-associated protein (Cas_Cas02710),Domain of unknown function (DUF1887),Family of unknown function (DUF6293),protein	GCA_002952055.1_1	GCA_002952055.1_1__AVD71518.1_1,GCA_002952055.1_1__AVD71518.1_1,GCA_002952055.1_1__AVD71518.1_1,GCA_002952055.1_1__AVD71518.1_0	Desulfobulbus oralis	380	III-B	Bacteria	378386211380	380380380380	0.00014,1e-53,3.2e-05,0	21,182.5,24.1,0	4.4e-08,2.9e-57,9.5e-09,0	0.00023,1.5e-53,4.9e-05,0	20.3,181.9,23.5,0	0,0,0,0	10,1,19,0	104,381,103,0	22,1,20,1	115,374,98,380	14,1,16,0	123,378,120,0	0.92,0.83,0.88,0
GCA_002998535.1_0__AVM58263.1	Cas_Cas02710,DUF1887,protein	PF09670.14,PF09002.15,protein	CRISPR-associated protein (Cas_Cas02710),Domain of unknown function (DUF1887),protein	GCA_002998535.1_0	GCA_002998535.1_0__AVM58263.1_1,GCA_002998535.1_0__AVM58263.1_2,GCA_002998535.1_0__AVM58263.1_0	Bacteroides heparinolyticus	383	III-A	Bacteria	378386383	383383383	3.4e-05,1.6e-11,0	23,43.6,0	1e-08,4.6e-10,0	5.3e-05,2.4e-06,0	22.4,26.5,0	0,0,0	2,246,0	81,360,0	19,237,1	95346383	18,219,0	119,360,0	0.9,0.84,0
GCA_003574835.2_2__UOE20413.1	Cas_Cas02710,DUF1887,protein	PF09670.14,PF09002.15,protein	CRISPR-associated protein (Cas_Cas02710),Domain of unknown function (DUF1887),protein	GCA_003574835.2_2	GCA_003574835.2_2__UOE20413.1_1,GCA_003574835.2_2__UOE20413.1_1,GCA_003574835.2_2__UOE20413.1_0	Thermobifida halotolerans	742	III-D	Bacteria	378386742	742742742	1.1e-07,4.2e-06,0	31.3,25.7,0	3.2e-08,2.3e-08,0	0.00033,0.00024,0	19.8,19.9,0	0,0,0	2,4,0	88,132,0	15,5,1	108139742	14,3,0	118,210,0	0.92,0.75,0
GCA_003609995.1_1__BBF23048.1	DUF1887,protein	PF09002.15,protein	Domain of unknown function (DUF1887),protein	GCA_003609995.1_1	GCA_003609995.1_1__BBF23048.1_1,GCA_003609995.1_1__BBF23048.1_0	Sutterella megalosphaeroides	388	III-A	Bacteria	386388	388388	1.1e-36,0	126.3,0	7.4e-41,0	1.5e-36,0	125.9,0	0,0	3,0	380,0	10,1	379388	8,0	384,0	0.86,0
GCA_004323735.1_1__QBI55017.1	Cas_Cas02710,protein	PF09670.14,protein	CRISPR-associated protein (Cas_Cas02710),protein	GCA_004323735.1_1	GCA_004323735.1_1__QBI55017.1_2,GCA_004323735.1_1__QBI55017.1_0	Streptomonospora litoralis	783	III-D	Bacteria	378783	783783	6.1e-08,0	32.1,0	3.8e-10,0	7.9e-06,0	25.1,0	0,0	41,0	105,0	481,1	546783	413,0	555,0	0.76,0
GCA_009497875.2_1__QFY90280.1	DUF1887,protein	PF09002.15,protein	Domain of unknown function (DUF1887),protein	GCA_009497875.2_1	GCA_009497875.2_1__QFY90280.1_1,GCA_009497875.2_1__QFY90280.1_0	gamma proteobacterium SS_5	378	III-B	Bacteria	386378	378378	1.2e-71,0	241.5,0	1.3e-75,0	1.3e-71,0	241.3,0	0,0	1,0	383,0	3,1	376378	3,0	378,0	0.92,0
GCA_009664085.1_0__QGU32416.1	Cas_Cas02710,DUF1887,protein	PF09670.14,PF09002.15,protein	CRISPR-associated protein (Cas_Cas02710),Domain of unknown function (DUF1887),protein	GCA_009664085.1_0	GCA_009664085.1_0__QGU32416.1_1,GCA_009664085.1_0__QGU32416.1_1,GCA_009664085.1_0__QGU32416.1_0	Thermochromatium tepidum	397	III-A	Bacteria	378386397	397397397	0.00012,3e-81,0	21.3,273.1,0	2.3e-08,5.1e-85,0	0.00016,3.6e-81,0	20.8,272.9,0	0,0,0	7,1,0	102,383,0	22,4,1	123393397	17,4,0	130,395,0	0.83,0.93,0
GCA_009734445.1_1__QGT99808.1	Cas_Cas02710,Cas_Cas02710,DUF1887,DUF1887,DUF1887,DUF6293,DUF6293,protein	PF09670.14,PF09670.14,PF09002.15,PF09002.15,PF09002.15,PF19810.3,PF19810.3,protein	CRISPR-associated protein (Cas_Cas02710),CRISPR-associated protein (Cas_Cas02710),Domain of unknown function (DUF1887),Domain of unknown function (DUF1887),Domain of unknown function (DUF1887),Family of unknown function (DUF6293),Family of unknown function (DUF6293),protein	GCA_009734445.1_1	GCA_009734445.1_1__QGT99808.1_1,GCA_009734445.1_1__QGT99808.1_2,GCA_009734445.1_1__QGT99808.1_3,GCA_009734445.1_1__QGT99808.1_2,GCA_009734445.1_1__QGT99808.1_1,GCA_009734445.1_1__QGT99808.1_3,GCA_009734445.1_1__QGT99808.1_1,GCA_009734445.1_1__QGT99808.1_0	Candidatus Syntrophocurvum alkaliphilum	739	III-D	Bacteria	3.78378e+23	7.3974e+23	4.5e-18,4.5e-18,1.2e-29,1.2e-29,1.2e-29,9.2e-14,9.2e-14,0	65.4,65.4,103.2,103.2,103.2,52,52,0	3.3e-12,1e-10,7.5e-14,1.6e-10,1.5e-12,5.4e-08,2.9e-09,0	1.7e-08,5.2e-07,3.9e-10,8.2e-07,8e-09,0.00028,1.5e-05,0	33.9,29,39,28.1,34.7,21,25.1,0	0,0,0,0.2,0.1,0,0,0	4,4,259,3,4,41,18,0	102,103,371,123,133,121,122,0	21,385,612,372,9,411,24,1	1.21488e+23	19,383,591,370,6,386,21,0	132,498,737,544,165,535,131,0	0.78,0.87,0.85,0.81,0.78,0.84,0.78,0
GCA_009931135.1_0__QHQ53578.1	DUF1887,protein	PF09002.15,protein	Domain of unknown function (DUF1887),protein	GCA_009931135.1_0	GCA_009931135.1_0__QHQ53578.1_1,GCA_009931135.1_0__QHQ53578.1_0	Aeromonas media	407	III-B	Bacteria	386407	407407	8.2e-40,0	136.7,0	5.7e-44,0	1.2e-39,0	136.2,0	0.3,0	3,0	383,0	4,1	403407	2,0	406,0	0.78,0
GCA_012295525.1_4__QIZ72197.1	DUF1887,protein	PF09002.15,protein	Domain of unknown function (DUF1887),protein	GCA_012295525.1_4	GCA_012295525.1_4__QIZ72197.1_1,GCA_012295525.1_4__QIZ72197.1_0	Oxynema aestuarii	422	III-D	Bacteria	386422	422422	5.5e-09,0	35.2,0	2.3e-12,0	2.4e-08,0	33.1,0	0,0	14,0	383,0	22,1	413422	9,0	416,0	0.68,0
GCA_013377975.1_1__QLB39770.1	Cas_Cas02710,DUF1887,protein	PF09670.14,PF09002.15,protein	CRISPR-associated protein (Cas_Cas02710),Domain of unknown function (DUF1887),protein	GCA_013377975.1_1	GCA_013377975.1_1__QLB39770.1_1,GCA_013377975.1_1__QLB39770.1_1,GCA_013377975.1_1__QLB39770.1_0	Mannheimia pernigra	391	III-A	Bacteria	378386391	391391391	5.7e-05,1.4e-48,0	22.3,165.6,0	1.4e-08,2.8e-52,0	9.7e-05,1.9e-48,0	21.5,165.1,0	0.1,1,0	9,3,0	104,383,0	26,6,1	121388391	22,4,0	127,390,0	0.9,0.85,0
GCA_013378115.1_0__QLB58183.1	DUF1887,protein	PF09002.15,protein	Domain of unknown function (DUF1887),protein	GCA_013378115.1_0	GCA_013378115.1_0__QLB58183.1_1,GCA_013378115.1_0__QLB58183.1_0	Acinetobacter indicus	402	III-A	Bacteria	386402	402402	6e-29,0	100.9,0	1.3e-32,0	1.4e-28,0	99.7,0	1.8,0	22,0	383,0	24,1	389402	19,0	391,0	0.76,0
GCA_013693755.1_0__QLP99311.1	Cas_Cas02710,Cas_VVA1548,DUF1887,DUF1887,protein	PF09670.14,PF09652.14,PF09002.15,PF09002.15,protein	CRISPR-associated protein (Cas_Cas02710),Putative CRISPR-associated protein (Cas_VVA1548),Domain of unknown function (DUF1887),Domain of unknown function (DUF1887),protein	GCA_013693755.1_0	GCA_013693755.1_0__QLP99311.1_1,GCA_013693755.1_0__QLP99311.1_1,GCA_013693755.1_0__QLP99311.1_2,GCA_013693755.1_0__QLP99311.1_1,GCA_013693755.1_0__QLP99311.1_0	Burkholderiaceae bacterium	584	III-D	Bacteria	378,91,386,386,584	584584584584584	3.1e-05,1.1e-24,1.4e-23,1.4e-23,0	23.2,86.6,83.2,83.2,0	6.8e-09,3.4e-28,3.9e-18,7.7e-11,0	4.7e-05,2.4e-24,2.7e-14,5.3e-07,0	22.6,85.6,52.7,28.7,0	0,0,0,0,0	24,1,245,4,0	105,90,369,134,0	162,4,394,130,1	257101526267584	145,4,348,128,0	276,102,531,329,0	0.7,0.92,0.82,0.78,0
GCA_013693915.1_0__QLQ25208.1	Cas_VVA1548,DUF1887,protein	PF09652.14,PF09002.15,protein	Putative CRISPR-associated protein (Cas_VVA1548),Domain of unknown function (DUF1887),protein	GCA_013693915.1_0	GCA_013693915.1_0__QLQ25208.1_1,GCA_013693915.1_0__QLQ25208.1_1,GCA_013693915.1_0__QLQ25208.1_0	Dechloromonas sp.	501	III-A	Bacteria	91386501	501501501	6e-28,1.6e-41,0	97.1,142.3,0	2.1e-31,3.3e-45,0	1.4e-27,2.3e-41,0	95.9,141.8,0	0,0,0	2,2,0	90,384,0	5,108,1	95500501	4,107,0	96,501,0	0.94,0.81,0
GCA_014054525.1_0__QMT31184.1	Cas_Cas02710,DUF1887,DUF6293,protein	PF09670.14,PF09002.15,PF19810.3,protein	CRISPR-associated protein (Cas_Cas02710),Domain of unknown function (DUF1887),Family of unknown function (DUF6293),protein	GCA_014054525.1_0	GCA_014054525.1_0__QMT31184.1_1,GCA_014054525.1_0__QMT31184.1_1,GCA_014054525.1_0__QMT31184.1_1,GCA_014054525.1_0__QMT31184.1_0	Alysiella filiformis	384	III-B	Bacteria	378386211384	384384384384	1.1e-05,1.1e-64,0.00015,0	24.6,218.5,21.9,0	2.4e-09,2e-68,5.3e-08,0	1.7e-05,1.4e-64,0.00036,0	24.1,218.3,20.6,0	0,0.6,0,0	9,3,18,0	101,384,103,0	25,5,23,1	118379104384	21,3,18,0	143,381,111,0	0.89,0.91,0.88,0
GCA_014055005.1_0__QMT46189.1	Cas_Cas02710,DUF1887,DUF6293,protein	PF09670.14,PF09002.15,PF19810.3,protein	CRISPR-associated protein (Cas_Cas02710),Domain of unknown function (DUF1887),Family of unknown function (DUF6293),protein	GCA_014055005.1_0	GCA_014055005.1_0__QMT46189.1_1,GCA_014055005.1_0__QMT46189.1_1,GCA_014055005.1_0__QMT46189.1_1,GCA_014055005.1_0__QMT46189.1_0	Neisseria dentiae	371	III-A	Bacteria	378386211371	371371371371	3.7e-05,2.6e-61,3e-06,0	22.9,207.5,27.5,0	1.1e-08,4.8e-65,8e-10,0	7.4e-05,3.3e-61,5.5e-06,0	21.9,207.1,26.6,0	0,0.2,0,0	9,3,20,0	102,383,123,0	26,6,26,1	120368123371	23,4,20,0	135,370,163,0	0.85,0.85,0.81,0
GCA_014297595.1_0__QNT60355.1	DUF1887,DUF6293,protein	PF09002.15,PF19810.3,protein	Domain of unknown function (DUF1887),Family of unknown function (DUF6293),protein	GCA_014297595.1_0	GCA_014297595.1_0__QNT60355.1_1,GCA_014297595.1_0__QNT60355.1_1,GCA_014297595.1_0__QNT60355.1_0	Neisseria musculi	303	III-A	Bacteria	386211303	303303303	7.2e-27,0.00012,0	94.1,22.2,0	1.3e-30,2.5e-08,0	9.4e-27,0.00017,0	93.7,21.7,0	0.1,0,0	62,62,0	289,123,0	86,84,1	296144303	72,72,0	302,188,0	0.85,0.8,0
GCA_014931375.1_1__QOR15292.1	Cas_Cas02710,DUF1887,protein	PF09670.14,PF09002.15,protein	CRISPR-associated protein (Cas_Cas02710),Domain of unknown function (DUF1887),protein	GCA_014931375.1_1	GCA_014931375.1_1__QOR15292.1_1,GCA_014931375.1_1__QOR15292.1_1,GCA_014931375.1_1__QOR15292.1_0	Haemophilus parainfluenzae	380	III-A	Bacteria	378386380	380380380	8.5e-06,5.8e-54,0	25,183.3,0	2.1e-09,1.1e-57,0	1.5e-05,7.5e-54,0	24.3,182.9,0	0,1.3,0	9,3,0	94,383,0	26,6,1	113378380	21,4,0	134,380,0	0.84,0.86,0
GCA_016127115.1_0__QQB10416.1	Cas_Cas02710,DUF1887,DUF6293,protein	PF09670.14,PF09002.15,PF19810.3,protein	CRISPR-associated protein (Cas_Cas02710),Domain of unknown function (DUF1887),Family of unknown function (DUF6293),protein	GCA_016127115.1_0	GCA_016127115.1_0__QQB10416.1_1,GCA_016127115.1_0__QQB10416.1_1,GCA_016127115.1_0__QQB10416.1_1,GCA_016127115.1_0__QQB10416.1_0	Aggregatibacter segnis	380	III-A	Bacteria	378386211380	380380380380	0.00014,4.4e-57,0.00015,0	21.1,193.6,21.8,0	3.4e-08,8.5e-61,6.9e-08,0	0.00024,5.9e-57,0.00048,0	20.3,193.1,20.2,0	0,4.6,0.1,0	9,3,24,0	100,383,102,0	26,6,30,1	118378105380	22,4,19,0	127,380,161,0	0.77,0.89,0.88,0
GCA_016700115.1_0__QQS28008.1	DUF1887,DUF1887,protein	PF09002.15,PF09002.15,protein	Domain of unknown function (DUF1887),Domain of unknown function (DUF1887),protein	GCA_016700115.1_0	GCA_016700115.1_0__QQS28008.1_1,GCA_016700115.1_0__QQS28008.1_2,GCA_016700115.1_0__QQS28008.1_0	Sphingobacteriales bacterium	340	III-B	Bacteria	386386340	340340340	3.7e-25,3.7e-25,0	88.5,88.5,0	5.6e-17,1.9e-14,0	1.2e-12,3.9e-10,0	47.3,39,0	0.4,0,0	3,255,0	167,356,0	5,199,1	166300340	3,193,0	171,316,0	0.87,0.8,0
GCA_016724805.1_2__QQS90082.1	Cas_Cas02710,DUF1887,protein	PF09670.14,PF09002.15,protein	CRISPR-associated protein (Cas_Cas02710),Domain of unknown function (DUF1887),protein	GCA_016724805.1_2	GCA_016724805.1_2__QQS90082.1_1,GCA_016724805.1_2__QQS90082.1_1,GCA_016724805.1_2__QQS90082.1_0	Sutterella wadsworthensis	387	III-A	Bacteria	378386387	387387387	0.00013,1.9e-45,0	21.1,155.2,0	3.2e-08,3.3e-49,0	0.00022,2.3e-45,0	20.4,155,0	0,0,0	7,2,0	102,382,0	34,17,1	131382387	29,16,0	168,385,0	0.79,0.87,0
GCA_016887485.1_0__QRN84306.1	Cas_APE2256,Cas_Cas02710,DUF1887,DUF6293,protein	PF09651.14,PF09670.14,PF09002.15,PF19810.3,protein	CRISPR-associated protein (Cas_APE2256),CRISPR-associated protein (Cas_Cas02710),Domain of unknown function (DUF1887),Family of unknown function (DUF6293),protein	GCA_016887485.1_0	GCA_016887485.1_0__QRN84306.1_1,GCA_016887485.1_0__QRN84306.1_1,GCA_016887485.1_0__QRN84306.1_2,GCA_016887485.1_0__QRN84306.1_1,GCA_016887485.1_0__QRN84306.1_0	Chloroflexota bacterium	304	III-B	Bacteria	136378386211304	304304304304304	0.00011,5e-06,1.7e-09,0.00013,0	22.3,25.8,36.9,22.1,0	3.9e-08,1.4e-09,2.2e-08,3.9e-08,0	2e-04,7.3e-06,0.00012,0.00021,0	21.5,25.2,21,21.4,0	0,0,0,0,0	32,67,260,66,0	133,104,318,123,0	32,86,178,69,1	129123238124304	27,58,173,55,0	131,133,251,136,0	0.77,0.83,0.9,0.77,0
GCA_017164015.1_1__QSJ20436.1	DUF1887,Hydrolase_6,protein	PF09002.15,PF13344.10,protein	Domain of unknown function (DUF1887),Haloacid dehalogenase-like hydrolase,protein	GCA_017164015.1_1	GCA_017164015.1_1__QSJ20436.1_2,GCA_017164015.1_1__QSJ20436.1_1,GCA_017164015.1_1__QSJ20436.1_0	Nostoc sp. UHCC 0702	445	III-D	Bacteria	386101445	445445445	3.9e-11,0.00013,0	42.3,22.2,0	1.7e-10,1.1e-07,0	1.2e-06,0.00079,0	27.5,19.6,0	0.4,0,0	216,9,0	351,60,0	247,17,1	392,68,445	193,16,0	440,77,0	0.76,0.94,0
GCA_017347445.1_0__BBO16807.1	Cas_Cas02710,DUF1887,protein	PF09670.14,PF09002.15,protein	CRISPR-associated protein (Cas_Cas02710),Domain of unknown function (DUF1887),protein	GCA_017347445.1_0	GCA_017347445.1_0__BBO16807.1_1,GCA_017347445.1_0__BBO16807.1_1,GCA_017347445.1_0__BBO16807.1_0	Candidatus Brocadia pituitae	387	III-A	Bacteria	378386387	387387387	0.00018,3.6e-39,0	20.7,134.6,0	5.1e-08,6.5e-43,0	0.00035,4.5e-39,0	19.7,134.2,0	0,2.3,0	8,3,0	88,384,0	21,4,1	108384387	15,2,0	123,386,0	0.8,0.81,0
GCA_017377355.1_3__QTA80253.1	DUF1887,DUF1887,protein	PF09002.15,PF09002.15,protein	Domain of unknown function (DUF1887),Domain of unknown function (DUF1887),protein	GCA_017377355.1_3	GCA_017377355.1_3__QTA80253.1_1,GCA_017377355.1_3__QTA80253.1_2,GCA_017377355.1_3__QTA80253.1_0	Desulfonema limicola	368	III-B	Bacteria	386386368	368368368	8.8e-31,8.8e-31,0	107,107,0	1e-15,2.2e-21,0	1e-11,2.3e-17,0	44.2,62.8,0	0.1,0.2,0	2,250,0	156,352,0	3,223,1	154330368	2,206,0	179,357,0	0.76,0.8,0
GCA_017901135.1_1__QTR44842.1	DUF1887,protein	PF09002.15,protein	Domain of unknown function (DUF1887),protein	GCA_017901135.1_1	GCA_017901135.1_1__QTR44842.1_1,GCA_017901135.1_1__QTR44842.1_0	Thiothrix litoralis	383	III-D	Bacteria	386383	383383	6.4e-80,0	268.7,0	6.8e-84,0	7.1e-80,0	268.6,0	0.1,0	1,0	383,0	1,1	380383	1,0	383,0	0.92,0
GCA_018127785.1_0__QUB44631.1	Cas_Cas02710,DUF1887,DUF1887,protein	PF09670.14,PF09002.15,PF09002.15,protein	CRISPR-associated protein (Cas_Cas02710),Domain of unknown function (DUF1887),Domain of unknown function (DUF1887),protein	GCA_018127785.1_0	GCA_018127785.1_0__QUB44631.1_1,GCA_018127785.1_0__QUB44631.1_2,GCA_018127785.1_0__QUB44631.1_1,GCA_018127785.1_0__QUB44631.1_0	Prevotella scopos	373	III-A	Bacteria	378386386373	373373373373	1.2e-05,8.4e-14,8.4e-14,0	24.5,51.1,51.1,0	6e-09,3.4e-09,6e-10,0	4.1e-05,2.4e-05,4.1e-06,0	22.8,23.2,25.7,0	0,0,0,0	2,258,2,0	102,357,119,0	16,239,4,1	113334113373	15,229,3,0	124,345,126,0	0.84,0.82,0.86,0
GCA_018141365.1_0__QUI70542.1	DUF1887,protein	PF09002.15,protein	Domain of unknown function (DUF1887),protein	GCA_018141365.1_0	GCA_018141365.1_0__QUI70542.1_1,GCA_018141365.1_0__QUI70542.1_0	Pseudoalteromonas sp. M8	383	III-D	Bacteria	386383	383383	2.4e-69,0	233.9,0	1.5e-73,0	3.1e-69,0	233.6,0	0.8,0	2,0	384,0	4,1	381383	3,0	383,0	0.93,0
GCA_018734325.1_2__QWF71551.1	Cas_Cas02710,DUF1887,protein	PF09670.14,PF09002.15,protein	CRISPR-associated protein (Cas_Cas02710),Domain of unknown function (DUF1887),protein	GCA_018734325.1_2	GCA_018734325.1_2__QWF71551.1_1,GCA_018734325.1_2__QWF71551.1_1,GCA_018734325.1_2__QWF71551.1_0	Methylomonas paludis	377	III-A	Bacteria	378386377	377377377	3.1e-08,6.4e-77,0	33.1,258.8,0	8.9e-12,1.6e-80,0	4.6e-08,8.5e-77,0	32.5,258.4,0	0,0,0	9,3,0	103,383,0	25,5,1	119371377	21,3,0	147,374,0	0.91,0.87,0
GCA_019645935.1_0__QZA33211.1	Cas_APE2256,Cas_Cas02710,DUF1887,protein	PF09651.14,PF09670.14,PF09002.15,protein	CRISPR-associated protein (Cas_APE2256),CRISPR-associated protein (Cas_Cas02710),Domain of unknown function (DUF1887),protein	GCA_019645935.1_0	GCA_019645935.1_0__QZA33211.1_1,GCA_019645935.1_0__QZA33211.1_1,GCA_019645935.1_0__QZA33211.1_1,GCA_019645935.1_0__QZA33211.1_0	Hydrogenibacillus sp. N12	289	III-B	Bacteria	136378386289	289289289289	8.3e-05,3.8e-07,6.1e-08,0	22.7,29.5,31.8,0	6.6e-08,8.8e-11,1.2e-11,0	0.00046,6.1e-07,8.5e-08,0	20.3,28.8,31.3,0	0,0,0,0	72,6,3,0	126,104,124,0	59,20,5,1	113114117289	23,16,3,0	120,128,183,0	0.79,0.92,0.68,0
GCA_019670025.1_0__BBM64576.1	DUF1887,protein	PF09002.15,protein	Domain of unknown function (DUF1887),protein	GCA_019670025.1_0	GCA_019670025.1_0__BBM64576.1_1,GCA_019670025.1_0__BBM64576.1_0	Vibrio alfacsensis	387	III-D	Bacteria	386387	387387	7.2e-36,0	123.7,0	8.6e-40,0	8.9e-36,0	123.4,0	0,0	3,0	367,0	8,1	359387	4,0	369,0	0.84,0
GCA_019720755.1_0__QZE15493.1	DUF1887,DUF1887,protein	PF09002.15,PF09002.15,protein	Domain of unknown function (DUF1887),Domain of unknown function (DUF1887),protein	GCA_019720755.1_0	GCA_019720755.1_0__QZE15493.1_1,GCA_019720755.1_0__QZE15493.1_2,GCA_019720755.1_0__QZE15493.1_0	Prolixibacteraceae bacterium	342	III-D	Bacteria	386386342	342342342	8.7e-27,8.7e-27,0	93.8,93.8,0	1.1e-14,1.5e-18,0	2.3e-10,3.1e-14,0	39.7,52.5,0	0,0.1,0	3,251,0	152,349,0	4,193,1	150298342	1,185,0	182,322,0	0.8,0.83,0
GCA_019884805.1_3__QZY59636.1	protein	protein	protein	GCA_019884805.1_3	GCA_019884805.1_3__QZY59636.1_0	Thermus thermophilus	636	III-A	Bacteria	636	636	0	0	0	0	0	0	0	0	1	636	0	0	0
GCA_019891175.1_1__QZZ22903.1	DUF1887,DUF1887,protein	PF09002.15,PF09002.15,protein	Domain of unknown function (DUF1887),Domain of unknown function (DUF1887),protein	GCA_019891175.1_1	GCA_019891175.1_1__QZZ22903.1_2,GCA_019891175.1_1__QZZ22903.1_1,GCA_019891175.1_1__QZZ22903.1_0	Leptothermofonsia sichuanensis	432	III-D	Bacteria	386386432	432432432	5.3e-14,5.3e-14,0	51.7,51.7,0	3.2e-08,1.7e-11,0	0.00034,1.7e-07,0	19.5,30.3,0	0,0,0	255,32,0	351,189,0	289,41,1	385197432	279,16,0	425,210,0	0.78,0.77,0
GCA_021650895.1_1__UJS16957.1	Cas_Cas02710,DUF1887,protein	PF09670.14,PF09002.15,protein	CRISPR-associated protein (Cas_Cas02710),Domain of unknown function (DUF1887),protein	GCA_021650895.1_1	GCA_021650895.1_1__UJS16957.1_1,GCA_021650895.1_1__UJS16957.1_1,GCA_021650895.1_1__UJS16957.1_0	Candidatus Jettenia sp.	385	III-B	Bacteria	378386385	385385385	7e-05,1.2e-38,0	22,132.9,0	1.2e-08,1.6e-42,0	0.00012,1.6e-38,0	21.2,132.4,0	0,3.7,0	42,2,0	88,383,0	62,3,1	108383385	21,2,0	127,385,0	0.83,0.8,0
GCA_022813675.1_0__UOD33964.1	DUF1887,protein	PF09002.15,protein	Domain of unknown function (DUF1887),protein	GCA_022813675.1_0	GCA_022813675.1_0__UOD33964.1_1,GCA_022813675.1_0__UOD33964.1_0	Deferribacteraceae bacterium V6Fe1	388	III-A	Bacteria	386388	388388	1.6e-22,0	79.7,0	1.3e-25,0	2.7e-21,0	75.7,0	2.9,0	2,0	349,0	4,1	337388	3,0	349,0	0.77,0
GCA_024134545.1_0__USY18125.1	NERD,protein	PF08378.15,protein	Nuclease-related domain,protein	GCA_024134545.1_0	GCA_024134545.1_0__USY18125.1_1,GCA_024134545.1_0__USY18125.1_0	Nocardiopsis exhalans	741	III-D	Bacteria	111741	741741	0.00043,0	21,0	7.7e-08,0	8e-04,0	20.1,0	0,0	2,0	72,0	195,1	268741	194,0	281,0	0.83,0
GCA_024360925.2_1__WAR43662.1	Cas_Cas02710,DUF1887,DUF6293,protein	PF09670.14,PF09002.15,PF19810.3,protein	CRISPR-associated protein (Cas_Cas02710),Domain of unknown function (DUF1887),Family of unknown function (DUF6293),protein	GCA_024360925.2_1	GCA_024360925.2_1__WAR43662.1_1,GCA_024360925.2_1__WAR43662.1_1,GCA_024360925.2_1__WAR43662.1_1,GCA_024360925.2_1__WAR43662.1_0	Methylomonas rapida	377	III-A	Bacteria	378386211377	377377377377	1.9e-06,5.5e-79,1.9e-06,0	27.2,265.6,28.1,0	5.4e-10,9.8e-83,4.4e-10,0	3.7e-06,6.8e-79,3e-06,0	26.2,265.3,27.4,0	0,0,0,0	10,2,24,0	103,385,122,0	26,4,29,1	119375120377	22,3,18,0	124,376,146,0	0.91,0.91,0.87,0
GCA_024832785.2_0__WCJ60667.1	Cas_Cas02710,DUF1887,DUF1887,protein	PF09670.14,PF09002.15,PF09002.15,protein	CRISPR-associated protein (Cas_Cas02710),Domain of unknown function (DUF1887),Domain of unknown function (DUF1887),protein	GCA_024832785.2_0	GCA_024832785.2_0__WCJ60667.1_1,GCA_024832785.2_0__WCJ60667.1_2,GCA_024832785.2_0__WCJ60667.1_1,GCA_024832785.2_0__WCJ60667.1_0	Fontisphaera persica	408	III-B	Bacteria	378386386408	408408408408	1.4e-07,1.6e-17,1.6e-17,0	30.9,63.3,63.3,0	4.3e-11,8e-09,9.4e-14,0	2.2e-07,4.2e-05,4.9e-10,0	30.2,22.4,38.7,0	0,0,0,0	8,254,4,0	106,373,123,0	21,278,5,1	123399123408	16,273,3,0	133,401,135,0	0.89,0.88,0.87,0
GCA_025232395.1_0__UWX05986.1	DUF1887,DUF6293,protein	PF09002.15,PF19810.3,protein	Domain of unknown function (DUF1887),Family of unknown function (DUF6293),protein	GCA_025232395.1_0	GCA_025232395.1_0__UWX05986.1_1,GCA_025232395.1_0__UWX05986.1_1,GCA_025232395.1_0__UWX05986.1_0	Desulfovibrionaceae bacterium LT0009	384	III-A	Bacteria	386211384	384384384	6.4e-41,2.6e-08,0	140.3,34.2,0	1.8e-44,7.9e-12,0	1.2e-40,5.5e-08,0	139.4,33.1,0	4.8,0.2,0	2,21,0	382,193,0	9,31,1	376208384	8,26,0	379,225,0	0.83,0.69,0
GCA_025562755.1_1__UYM15653.1	DUF1887,protein	PF09002.15,protein	Domain of unknown function (DUF1887),protein	GCA_025562755.1_1	GCA_025562755.1_1__UYM15653.1_1,GCA_025562755.1_1__UYM15653.1_0	Endozoicomonas euniceicola	228	III-B	Bacteria	386228	228228	1.2e-28,0	99.9,0	7e-33,0	1.5e-28,0	99.6,0	0.7,0	215,0	383,0	40,1	220228	8,0	222,0	0.8,0
GCA_025917315.1_0__UYV19469.1	DUF1887,protein	PF09002.15,protein	Domain of unknown function (DUF1887),protein	GCA_025917315.1_0	GCA_025917315.1_0__UYV19469.1_1,GCA_025917315.1_0__UYV19469.1_0	Halomonas qaidamensis	418	III-B	Bacteria	386418	418418	2.4e-42,0	145,0	2.6e-46,0	5.3e-42,0	143.9,0	0,0	2,0	383,0	3,1	411418	2,0	413,0	0.85,0
GCA_025998955.1_3__BCX03535.1	DUF1887,protein	PF09002.15,protein	Domain of unknown function (DUF1887),protein	GCA_025998955.1_3	GCA_025998955.1_3__BCX03535.1_2,GCA_025998955.1_3__BCX03535.1_0	NA	397	Unknown	NA	386397	397397	3e-10,0	39.4,0	7e-09,0	7.2e-05,0	21.6,0	0.3,0	260,0	382,0	261,1	392397	249,0	395,0	0.7,0
GCA_029774115.1_0__WGE85077.1	Cas_Cas02710,DUF1887,DUF6293,protein	PF09670.14,PF09002.15,PF19810.3,protein	CRISPR-associated protein (Cas_Cas02710),Domain of unknown function (DUF1887),Family of unknown function (DUF6293),protein	GCA_029774115.1_0	GCA_029774115.1_0__WGE85077.1_1,GCA_029774115.1_0__WGE85077.1_1,GCA_029774115.1_0__WGE85077.1_1,GCA_029774115.1_0__WGE85077.1_0	Actinobacillus equuli	380	III-A	Bacteria	378386211380	380380380380	0.00024,1.3e-53,1e-04,0	20.2,182.1,22.4,0	7.7e-08,3.1e-57,3.8e-08,0	4e-04,1.6e-53,2e-04,0	19.5,181.8,21.5,0	0.1,1.1,0.1,0	9,3,40,0	90,384,102,0	26,6,42,1	109379105380	22,4,20,0	131,380,144,0	0.82,0.88,0.85,0
GCA_029774175.1_1__WGE91141.1	Cas_Cas02710,DUF1887,protein	PF09670.14,PF09002.15,protein	CRISPR-associated protein (Cas_Cas02710),Domain of unknown function (DUF1887),protein	GCA_029774175.1_1	GCA_029774175.1_1__WGE91141.1_1,GCA_029774175.1_1__WGE91141.1_1,GCA_029774175.1_1__WGE91141.1_0	Actinobacillus genomosp. 1	385	III-A	Bacteria	378386385	385385385	5.5e-05,4.3e-55,0	22.4,187,0	8.4e-09,7.2e-59,0	8.8e-05,7.5e-55,0	21.7,186.2,0	0,0.4,0	9,3,0	102,383,0	26,6,1	119382385	22,4,0	127,385,0	0.86,0.89,0
GCA_030123545.1_0__WHZ09647.1	Cas_Cas02710,DUF1887,DUF6293,protein	PF09670.14,PF09002.15,PF19810.3,protein	CRISPR-associated protein (Cas_Cas02710),Domain of unknown function (DUF1887),Family of unknown function (DUF6293),protein	GCA_030123545.1_0	GCA_030123545.1_0__WHZ09647.1_1,GCA_030123545.1_0__WHZ09647.1_1,GCA_030123545.1_0__WHZ09647.1_1,GCA_030123545.1_0__WHZ09647.1_0	Burkholderiaceae bacterium	385	III-B	Bacteria	378386211385	385385385385	6.7e-06,4e-62,8.7e-07,0	25.4,210.1,29.2,0	2.7e-09,9e-66,2.7e-10,0	1.4e-05,4.7e-62,1.4e-06,0	24.3,209.9,28.5,0	0,0.1,0,0	10,1,21,0	104,384,123,0	24,1,24,1	118382119385	22,1,16,0	122,384,144,0	0.76,0.91,0.83,0
GCA_030252285.1_0__WIM85379.1	Cas_APE2256,Cas_Cas02710,DUF1887,DUF6293,protein	PF09651.14,PF09670.14,PF09002.15,PF19810.3,protein	CRISPR-associated protein (Cas_APE2256),CRISPR-associated protein (Cas_Cas02710),Domain of unknown function (DUF1887),Family of unknown function (DUF6293),protein	GCA_030252285.1_0	GCA_030252285.1_0__WIM85379.1_1,GCA_030252285.1_0__WIM85379.1_1,GCA_030252285.1_0__WIM85379.1_1,GCA_030252285.1_0__WIM85379.1_1,GCA_030252285.1_0__WIM85379.1_0	Gallibacterium anatis	384	III-A	Bacteria	136378386211384	384384384384384	0.00026,2.7e-08,7.2e-55,1.6e-06,0	21.1,33.2,186.2,28.4,0	2.4e-07,1.7e-11,8.6e-58,1.5e-09,0	0.00083,5.9e-08,3e-54,5.2e-06,0	19.5,32.1,184.2,26.6,0	0.1,0.1,8.9,0.4,0	24,9,3,38,0	133,103,382,106,0	30,25,5,37,1	126119383106384	17,21,3,18,0	128,124,384,148,0	0.77,0.9,0.84,0.85,0
GCA_030406045.1_0__WJW76673.1	DUF1887,DUF6293,protein	PF09002.15,PF19810.3,protein	Domain of unknown function (DUF1887),Family of unknown function (DUF6293),protein	GCA_030406045.1_0	GCA_030406045.1_0__WJW76673.1_1,GCA_030406045.1_0__WJW76673.1_1,GCA_030406045.1_0__WJW76673.1_0	Thiohalobacter sp. IOR34	375	III-B	Bacteria	386211375	375375375	1.4e-68,5.9e-06,0	231.4,26.5,0	1.7e-72,8.9e-10,0	1.8e-68,9.3e-06,0	231.1,25.8,0	0,0,0	1,42,0	381,122,0	1,39,1	372118375	1,18,0	375,130,0	0.91,0.89,0
GCA_030908545.1_1__WMJ08259.1	Cas_Cas02710,DUF1887,DUF6293,protein	PF09670.14,PF09002.15,PF19810.3,protein	CRISPR-associated protein (Cas_Cas02710),Domain of unknown function (DUF1887),Family of unknown function (DUF6293),protein	GCA_030908545.1_1	GCA_030908545.1_1__WMJ08259.1_1,GCA_030908545.1_1__WMJ08259.1_1,GCA_030908545.1_1__WMJ08259.1_1,GCA_030908545.1_1__WMJ08259.1_0	Nitrosomonas sp. sh817	377	III-A	Bacteria	378386211377	377377377377	6e-04,2.2e-73,3e-05,0	18.9,247.2,24.2,0	1.4e-07,3.8e-77,7.2e-09,0	0.00099,2.7e-73,5e-05,0	18.2,246.9,23.4,0	0,0,0,0	10,2,24,0	90,384,121,0	26,4,29,1	106374119377	24,3,18,0	120,376,123,0	0.88,0.88,0.85,0
GCA_900477945.1_0__SQH97114.1	Cas_Cas02710,DUF1887,DUF6293,protein	PF09670.14,PF09002.15,PF19810.3,protein	CRISPR-associated protein (Cas_Cas02710),Domain of unknown function (DUF1887),Family of unknown function (DUF6293),protein	GCA_900477945.1_0	GCA_900477945.1_0__SQH97114.1_1,GCA_900477945.1_0__SQH97114.1_1,GCA_900477945.1_0__SQH97114.1_1,GCA_900477945.1_0__SQH97114.1_0	Haemophilus haemolyticus	380	III-A	Bacteria	378386211380	380380380380	5e-05,1.1e-58,2.9e-05,0	22.5,198.8,24.2,0	1.5e-08,2.7e-62,1.6e-08,0	7.9e-05,1.4e-58,8.4e-05,0	21.8,198.5,22.7,0	0.1,1.6,0.1,0	9,3,26,0	91,383,102,0	26,6,32,1	110378105380	22,4,18,0	125,380,133,0	0.77,0.88,0.85,0
GCF_000015585.1_0__WP_011813431.1	DUF1887,protein	PF09002.15,protein	Domain of unknown function (DUF1887),protein	GCF_000015585.1_0	GCF_000015585.1_0__WP_011813431.1_1,GCF_000015585.1_0__WP_011813431.1_0	Halorhodospira halophila	385	III-B	Bacteria	386385	385385	3.7e-175,0	582.2,0	2.1e-179,0	4.3e-175,0	582,0	0,0	1,0	386,0	2,1	382385	2,0	382,0	0.99,0
GCF_000019065.1_1__WP_009052467.1	DUF1887,protein	PF09002.15,protein	Domain of unknown function (DUF1887),protein	GCF_000019065.1_1	GCF_000019065.1_1__WP_009052467.1_1,GCF_000019065.1_1__WP_009052467.1_0	Thermoanaerobacter sp. X514	449	III-D	Bacteria	386449	449449	1.7e-11,0	43.5,0	2.4e-11,0	4.9e-07,0	28.8,0	0.5,0	26,0	144,0	27,1	158449	3,0	202,0	0.67,0
GCF_000019085.1_1__WP_012269226.1	DUF1887,protein	PF09002.15,protein	Domain of unknown function (DUF1887),protein	GCF_000019085.1_1	GCF_000019085.1_1__WP_012269226.1_1,GCF_000019085.1_1__WP_012269226.1_0	Thermoanaerobacter pseudethanolicus	437	III-D	Bacteria	386437	437437	8.8e-10,0	37.8,0	6.4e-09,0	6.7e-05,0	21.8,0	0.2,0	39,0	143,0	45,1	153437	4,0	197,0	0.68,0
GCF_000021985.1_0__WP_012638362.1	DUF1887,DUF6293,protein	PF09002.15,PF19810.3,protein	Domain of unknown function (DUF1887),Family of unknown function (DUF6293),protein	GCF_000021985.1_0	GCF_000021985.1_0__WP_012638362.1_1,GCF_000021985.1_0__WP_012638362.1_1,GCF_000021985.1_0__WP_012638362.1_0	Thioalkalivibrio sulfidiphilus	384	III-B	Bacteria	386211384	384384384	2e-61,0.00013,0	207.8,22.1,0	3.2e-65,3e-08,0	2.2e-61,0.00021,0	207.7,21.4,0	0,0,0	2,40,0	356,121,0	5,40,1	353119384	4,7,0	384,127,0	0.88,0.81,0
GCF_000022325.1_0__WP_015906768.1	protein	protein	protein	GCF_000022325.1_0	GCF_000022325.1_0__WP_015906768.1_0	Caldicellulosiruptor bescii	463	III-D	Bacteria	463	463	0	0	0	0	0	0	0	0	1	463	0	0	0
GCF_000024605.1_0__WP_245527972.1	Cas_Cas02710,DUF1887,DUF6293,protein	PF09670.14,PF09002.15,PF19810.3,protein	CRISPR-associated protein (Cas_Cas02710),Domain of unknown function (DUF1887),Family of unknown function (DUF6293),protein	GCF_000024605.1_0	GCF_000024605.1_0__WP_245527972.1_1,GCF_000024605.1_0__WP_245527972.1_2,GCF_000024605.1_0__WP_245527972.1_1,GCF_000024605.1_0__WP_245527972.1_0	Ammonifex degensii	362	III-D	Bacteria	378386211362	362362362362	1.2e-08,5.2e-15,2.4e-09,0	34.4,55,37.5,0	4.1e-12,3.8e-13,9.1e-13,0	1.7e-08,1.6e-09,3.8e-09,0	33.9,37,36.9,0	0,0,0,0	15,257,20,0	115,377,119,0	17,238,11,1	127352115362	11,187,3,0	152,359,121,0	0.75,0.79,0.82,0
GCF_000183405.1_0__WP_013451733.1	DUF1887,protein	PF09002.15,protein	Domain of unknown function (DUF1887),protein	GCF_000183405.1_0	GCF_000183405.1_0__WP_013451733.1_1,GCF_000183405.1_0__WP_013451733.1_0	Calditerrivibrio nitroreducens	385	III-A	Bacteria	386385	385385	6.3e-28,0	97.6,0	4e-31,0	8.4e-27,0	93.9,0	8.1,0	3,0	350,0	5,1	336385	3,0	367,0	0.75,0
GCF_000195275.1_0__WP_013702306.1	DUF1887,DUF4143,protein	PF09002.15,PF13635.10,protein	Domain of unknown function (DUF1887),Domain of unknown function (DUF4143),protein	GCF_000195275.1_0	GCF_000195275.1_0__WP_013702306.1_1,GCF_000195275.1_0__WP_013702306.1_1,GCF_000195275.1_0__WP_013702306.1_0	Treponema succinifaciens	373	III-A	Bacteria	386120373	373373373	1e-36,0.00036,0	126.5,20.7,0	2.6e-40,1e-07,0	1.8e-36,0.00073,0	125.7,19.7,0	1.6,0.4,0	3,66,0	366,119,0	5,253,1	367311373	3,235,0	371,312,0	0.8,0.79,0
GCF_000213235.1_0__WP_013777255.1	protein	protein	protein	GCF_000213235.1_0	GCF_000213235.1_0__WP_013777255.1_0	Tepidanaerobacter acetatoxydans	459	III-D	Bacteria	459	459	0	0	0	0	0	0	0	0	1	459	0	0	0
GCF_000218625.1_2__WP_013886477.1	DUF1887,protein	PF09002.15,protein	Domain of unknown function (DUF1887),protein	GCF_000218625.1_2	GCF_000218625.1_2__WP_013886477.1_1,GCF_000218625.1_2__WP_013886477.1_0	Flexistipes sinusarabici	390	III-A	Bacteria	386390	390390	1.9e-23,0	82.8,0	4.3e-27,0	8.9e-23,0	80.6,0	5.4,0	3,0	349,0	5,1	339390	3,0	352,0	0.74,0
GCF_000258405.1_0__WP_041294074.1	Cas_Cas02710,DUF1887,DUF1887,DUF6293,protein	PF09670.14,PF09002.15,PF09002.15,PF19810.3,protein	CRISPR-associated protein (Cas_Cas02710),Domain of unknown function (DUF1887),Domain of unknown function (DUF1887),Family of unknown function (DUF6293),protein	GCF_000258405.1_0	GCF_000258405.1_0__WP_041294074.1_1,GCF_000258405.1_0__WP_041294074.1_2,GCF_000258405.1_0__WP_041294074.1_1,GCF_000258405.1_0__WP_041294074.1_1,GCF_000258405.1_0__WP_041294074.1_0	Ignavibacterium album	329	III-A	Bacteria	378386386211329	329329329329329	0.00023,2.5e-33,2.5e-33,1.5e-05,0	20.3,115.4,115.4,25.2,0	1.1e-07,1.9e-19,1.5e-19,4.3e-09,0	0.00073,1.3e-15,1e-15,3e-05,0	18.7,57,57.3,24.2,0	0,0.1,0.1,0.1,0	10,253,26,24,0	104,367,154,121,0	2,210,3,5,1	95,319,127,94,329	1,152,1,1,0	99,326,143,214,0	0.77,0.87,0.9,0.85,0
GCF_000305935.1_0__WP_015051496.1	Cas_Cas02710,DUF1887,protein	PF09670.14,PF09002.15,protein	CRISPR-associated protein (Cas_Cas02710),Domain of unknown function (DUF1887),protein	GCF_000305935.1_0	GCF_000305935.1_0__WP_015051496.1_1,GCF_000305935.1_0__WP_015051496.1_1,GCF_000305935.1_0__WP_015051496.1_0	Thermacetogenium phaeum	297	III-D	Bacteria	378386297	297297297	2.7e-08,1.5e-14,0	33.2,53.5,0	6.6e-12,4e-17,0	4.6e-08,2.8e-13,0	32.5,49.4,0	0,0,0	5,3,0	104,164,0	19,5,1	125171297	16,3,0	131,188,0	0.9,0.78,0
GCF_000307585.2_2__WP_014757759.1	DUF1887,protein	PF09002.15,protein	Domain of unknown function (DUF1887),protein	GCF_000307585.2_2	GCF_000307585.2_2__WP_014757759.1_1,GCF_000307585.2_2__WP_014757759.1_0	Thermoanaerobacterium saccharolyticum	433	III-D	Bacteria	386433	433433	5.5e-12,0	45.1,0	3.1e-11,0	3.2e-07,0	29.4,0	0.3,0	35,0	156,0	44,1	165433	17,0	199,0	0.69,0
GCF_000317475.1_4__WP_015174781.1	DUF1887,protein	PF09002.15,protein	Domain of unknown function (DUF1887),protein	GCF_000317475.1_4	GCF_000317475.1_4__WP_015174781.1_2,GCF_000317475.1_4__WP_015174781.1_0	Oscillatoria nigro_viridis	434	III-D	Bacteria	386434	434434	8.8e-09,0	34.5,0	1.6e-09,0	1.7e-05,0	23.7,0	0,0	255,0	349,0	283,1	379434	248,0	389,0	0.87,0
GCF_000743945.1_0__WP_077315903.1	Cas_Cas02710,DUF1887,protein	PF09670.14,PF09002.15,protein	CRISPR-associated protein (Cas_Cas02710),Domain of unknown function (DUF1887),protein	GCF_000743945.1_0	GCF_000743945.1_0__WP_077315903.1_1,GCF_000743945.1_0__WP_077315903.1_1,GCF_000743945.1_0__WP_077315903.1_0	Basilea psittacipulmonis	393	III-A	Bacteria	378386393	393393393	9.8e-10,2.5e-51,0	38,174.6,0	2.5e-13,4.3e-55,0	1.8e-09,3e-51,0	37.1,174.4,0	0,0.5,0	9,3,0	103,383,0	30,10,1	126388393	26,8,0	131,391,0	0.9,0.84,0
GCF_001399775.1_1__WP_003045298.1	protein	protein	protein	GCF_001399775.1_1	GCF_001399775.1_1__WP_003045298.1_0	Thermus aquaticus	627	III-B	Bacteria	627	627	0	0	0	0	0	0	0	0	1	627	0	0	0
GCF_001458695.1_2__WP_062483742.1	DUF1887,protein	PF09002.15,protein	Domain of unknown function (DUF1887),protein	GCF_001458695.1_2	GCF_001458695.1_2__WP_062483742.1_1,GCF_001458695.1_2__WP_062483742.1_0	Candidatus Nitrospira inopinata	387	III-B	Bacteria	386387	387387	8.3e-68,0	228.8,0	9.8e-72,0	1e-67,0	228.5,0	0,0	1,0	383,0	1,1	383387	1,0	385,0	0.93,0
GCF_001547875.1_2__WP_140230592.1	DUF1887,protein	PF09002.15,protein	Domain of unknown function (DUF1887),protein	GCF_001547875.1_2	GCF_001547875.1_2__WP_140230592.1_2,GCF_001547875.1_2__WP_140230592.1_0	Tannerella forsythia	381	III-D	Bacteria	386381	381381	5.6e-09,0	35.2,0	4.5e-09,0	2.3e-05,0	23.3,0	0,0	259,0	364,0	249,1	350381	242,0	364,0	0.87,0
GCF_001644685.1_1__WP_064022456.1	DUF1887,protein	PF09002.15,protein	Domain of unknown function (DUF1887),protein	GCF_001644685.1_1	GCF_001644685.1_1__WP_064022456.1_1,GCF_001644685.1_1__WP_064022456.1_0	Methylomonas sp. DH_1	401	III-B	Bacteria	386401	401401	4.3e-60,0	203.4,0	5.3e-64,0	5.5e-60,0	203.1,0	0,0	3,0	383,0	6,1	395401	4,0	397,0	0.88,0
GCF_001877055.1_0__WP_071622417.1	protein	protein	protein	GCF_001877055.1_0	GCF_001877055.1_0__WP_071622417.1_0	Nocardiopsis dassonvillei	728	III-D	Bacteria	728	728	0	0	0	0	0	0	0	0	1	728	0	0	0
GCF_002163975.1_3__WP_087539434.1	DUF1887,protein	PF09002.15,protein	Domain of unknown function (DUF1887),protein	GCF_002163975.1_3	GCF_002163975.1_3__WP_087539434.1_2,GCF_002163975.1_3__WP_087539434.1_0	Nostocales cyanobacterium HT_58_2	428	III-D	Bacteria	386428	428428	9.3e-11,0	41,0	7.9e-11,0	1.6e-06,0	27.1,0	0.1,0	233,0	368,0	257,1	404428	245,0	422,0	0.75,0
GCF_002224645.1_1__WP_089612272.1	DUF1887,protein	PF09002.15,protein	Domain of unknown function (DUF1887),protein	GCF_002224645.1_1	GCF_002224645.1_1__WP_089612272.1_2,GCF_002224645.1_1__WP_089612272.1_0	Dehalobacterium formicoaceticum	442	III-D	Bacteria	386442	442442	2e-08,0	33.3,0	2.6e-08,0	0.00054,0	18.8,0	0.2,0	257,0	320,0	298,1	365442	288,0	415,0	0.76,0
GCF_002368395.1_1__WP_096622763.1	Cas_Cas02710,DUF1887,protein	PF09670.14,PF09002.15,protein	CRISPR-associated protein (Cas_Cas02710),Domain of unknown function (DUF1887),protein	GCF_002368395.1_1	GCF_002368395.1_1__WP_096622763.1_1,GCF_002368395.1_1__WP_096622763.1_2,GCF_002368395.1_1__WP_096622763.1_0	Calothrix sp. NIES_3974	418	III-D	Bacteria	378386418	418418418	8e-06,1.9e-12,0	25.1,46.6,0	1.5e-09,3.2e-12,0	1.6e-05,3.4e-08,0	24.1,32.6,0	0,0,0	19,251,0	101,383,0	46,271,1	131409418	38,245,0	158,412,0	0.78,0.88,0
GCF_002863905.1_0__WP_102032151.1	protein	protein	protein	GCF_002863905.1_0	GCF_002863905.1_0__WP_102032151.1_0	Rhodococcus ruber	696	III-D	Bacteria	696	696	0	0	0	0	0	0	0	0	1	696	0	0	0
GCF_003184265.1_0__WP_168185488.1	DUF1887,protein	PF09002.15,protein	Domain of unknown function (DUF1887),protein	GCF_003184265.1_0	GCF_003184265.1_0__WP_168185488.1_1,GCF_003184265.1_0__WP_168185488.1_0	Acidiferrobacter sp. SPIII_3	381	III-B	Bacteria	386381	381381	7e-55,0	186.3,0	1.3e-58,0	8.9e-55,0	185.9,0	0,0	2,0	383,0	4,1	375381	3,0	377,0	0.89,0
GCF_003353065.1_0__WP_114985532.1	DUF1887,DUF1887,Mrr_cat,protein	PF09002.15,PF09002.15,PF04471.16,protein	Domain of unknown function (DUF1887),Domain of unknown function (DUF1887),Restriction endonuclease,protein	GCF_003353065.1_0	GCF_003353065.1_0__WP_114985532.1_2,GCF_003353065.1_0__WP_114985532.1_1,GCF_003353065.1_0__WP_114985532.1_1,GCF_003353065.1_0__WP_114985532.1_0	Cyclonatronum proteinivorum	384	III-A	Bacteria	386386114384	384384384384	2.1e-23,2.1e-23,0.00025,0	82.7,82.7,21.3,0	4.6e-13,9.4e-16,8.3e-08,0	3.2e-09,6.5e-12,0.00057,0	36,44.8,20.2,0	0,0,0,0	253,4,32,0	371,154,111,0	239,3,291,1	366153367384	220,1,279,0	380,187,369,0	0.79,0.88,0.86,0
GCF_003544875.1_0__WP_128810811.1	DUF1887,protein	PF09002.15,protein	Domain of unknown function (DUF1887),protein	GCF_003544875.1_0	GCF_003544875.1_0__WP_128810811.1_1,GCF_003544875.1_0__WP_128810811.1_0	NA	382	Unknown	NA	386382	382382	3.3e-40,0	138,0	2.1e-44,0	4.3e-40,0	137.6,0	0,0	3,0	380,0	8,1	372382	6,0	376,0	0.86,0
GCF_003544875.1_1__WP_128810752.1	DUF1887,protein	PF09002.15,protein	Domain of unknown function (DUF1887),protein	GCF_003544875.1_1	GCF_003544875.1_1__WP_128810752.1_1,GCF_003544875.1_1__WP_128810752.1_0	Vibrio alfacsensis	407	III-D	Bacteria	386407	407407	1.4e-38,0	132.6,0	1.7e-42,0	1.7e-38,0	132.3,0	0.1,0	2,0	356,0	13,1	370407	12,0	401,0	0.82,0
GCF_003574835.2_6__WP_068689278.1	Cas_Cas02710,DUF1887,protein	PF09670.14,PF09002.15,protein	CRISPR-associated protein (Cas_Cas02710),Domain of unknown function (DUF1887),protein	GCF_003574835.2_6	GCF_003574835.2_6__WP_068689278.1_1,GCF_003574835.2_6__WP_068689278.1_1,GCF_003574835.2_6__WP_068689278.1_0	Thermobifida halotolerans	742	III-D	Bacteria	378386742	742742742	1.1e-07,4.2e-06,0	31.3,25.7,0	3.2e-08,2.3e-08,0	0.00033,0.00024,0	19.8,19.9,0	0,0,0	2,4,0	88,132,0	15,5,1	108139742	14,3,0	118,210,0	0.92,0.75,0
GCF_003584645.1_1__WP_119632433.1	Cas_Cas02710,DUF1887,DUF6293,protein	PF09670.14,PF09002.15,PF19810.3,protein	CRISPR-associated protein (Cas_Cas02710),Domain of unknown function (DUF1887),Family of unknown function (DUF6293),protein	GCF_003584645.1_1	GCF_003584645.1_1__WP_119632433.1_1,GCF_003584645.1_1__WP_119632433.1_1,GCF_003584645.1_1__WP_119632433.1_1,GCF_003584645.1_1__WP_119632433.1_0	Methylocaldum marinum	383	III-A	Bacteria	378386211383	383383383383	0.00013,2e-71,3.5e-05,0	21.2,240.7,23.9,0	3.7e-08,4.7e-75,1e-08,0	0.00019,2.4e-71,5.2e-05,0	20.6,240.5,23.4,0	0,0,0,0	10,3,46,0	103,382,123,0	26,5,45,1	119381121383	24,3,19,0	128,383,145,0	0.88,0.92,0.83,0
GCF_003932015.1_1__WP_041570921.1	Cas_Cas02710,DUF1887,DUF1887,DUF6293,protein	PF09670.14,PF09002.15,PF09002.15,PF19810.3,protein	CRISPR-associated protein (Cas_Cas02710),Domain of unknown function (DUF1887),Domain of unknown function (DUF1887),Family of unknown function (DUF6293),protein	GCF_003932015.1_1	GCF_003932015.1_1__WP_041570921.1_1,GCF_003932015.1_1__WP_041570921.1_1,GCF_003932015.1_1__WP_041570921.1_2,GCF_003932015.1_1__WP_041570921.1_1,GCF_003932015.1_1__WP_041570921.1_0	Candidatus Desulforudis audaxviator	415	III-D	Bacteria	378386386211415	415415415415415	2.3e-07,6.9e-27,6.9e-27,1.2e-06,0	30.2,94.1,94.1,28.8,0	7e-11,2.4e-20,1e-11,2.6e-10,0	4.8e-07,1.7e-16,7e-08,1.8e-06,0	29.1,60,31.6,28.2,0	0,0.1,0,0.1,0	44,2,294,20,0	104,289,374,122,0	76,11,319,32,1	137296400137415	47,10,311,24,0	144,302,411,151,0	0.82,0.7,0.82,0.83,0
GCF_003932755.1_2__WP_125219786.1	Cas_Cas02710,DUF1887,protein	PF09670.14,PF09002.15,protein	CRISPR-associated protein (Cas_Cas02710),Domain of unknown function (DUF1887),protein	GCF_003932755.1_2	GCF_003932755.1_2__WP_125219786.1_1,GCF_003932755.1_2__WP_125219786.1_1,GCF_003932755.1_2__WP_125219786.1_0	Methylomicrobium sp. wino1	376	III-A	Bacteria	378386376	376376376	5.8e-07,4.1e-70,0	28.9,236.4,0	1.8e-09,7e-74,0	1.2e-05,4.9e-70,0	24.5,236.2,0	0,0,0	9,3,0	103,383,0	25,5,1	118375376	21,3,0	122,376,0	0.89,0.93,0
GCF_003966565.1_0__WP_126443797.1	DUF1887,DUF1887,protein	PF09002.15,PF09002.15,protein	Domain of unknown function (DUF1887),Domain of unknown function (DUF1887),protein	GCF_003966565.1_0	GCF_003966565.1_0__WP_126443797.1_1,GCF_003966565.1_0__WP_126443797.1_2,GCF_003966565.1_0__WP_126443797.1_0	Sulfuricystis multivorans	336	III-B	Bacteria	386386336	336336336	2.8e-35,2.8e-35,0	121.8,121.8,0	2.1e-18,3e-23,0	4.3e-14,6.3e-19,0	52,67.9,0	0,0,0	4,260,0	142,380,0	17,200,1	150327336	15,193,0	196,332,0	0.87,0.94,0
GCF_004001245.1_1__WP_127477116.1	DUF1887,protein	PF09002.15,protein	Domain of unknown function (DUF1887),protein	GCF_004001245.1_1	GCF_004001245.1_1__WP_127477116.1_1,GCF_004001245.1_1__WP_127477116.1_0	Sulfurivermis fontis	381	III-D	Bacteria	386381	381381	1.7e-50,0	171.9,0	2.3e-54,0	2.4e-50,0	171.3,0	0,0	3,0	370,0	7,1	366381	5,0	378,0	0.85,0
GCF_004299845.1_1__WP_130596864.1	Cas_Cas02710,DUF1887,protein	PF09670.14,PF09002.15,protein	CRISPR-associated protein (Cas_Cas02710),Domain of unknown function (DUF1887),protein	GCF_004299845.1_1	GCF_004299845.1_1__WP_130596864.1_1,GCF_004299845.1_1__WP_130596864.1_1,GCF_004299845.1_1__WP_130596864.1_0	Verrucomicrobia bacterium S94	374	III-B	Bacteria	378386374	374374374	1.5e-05,9.4e-49,0	24.2,166.1,0	4.3e-09,1.7e-52,0	3e-05,1.2e-48,0	23.2,165.8,0	0,0.2,0	12,2,0	89,381,0	29,5,1	107365374	25,4,0	121,368,0	0.9,0.9,0
GCF_005849285.1_0__WP_138380366.1	DUF1887,protein	PF09002.15,protein	Domain of unknown function (DUF1887),protein	GCF_005849285.1_0	GCF_005849285.1_0__WP_138380366.1_1,GCF_005849285.1_0__WP_138380366.1_0	Luteithermobacter gelatinilyticus	383	III-A	Bacteria	386383	383383	4.4e-34,0	117.8,0	8.1e-38,0	5.6e-34,0	117.5,0	0,0	1,0	380,0	1,1	379383	1,0	382,0	0.86,0
GCF_005931095.1_1__WP_017839243.1	Cas_Cas02710,DUF1887,protein	PF09670.14,PF09002.15,protein	CRISPR-associated protein (Cas_Cas02710),Domain of unknown function (DUF1887),protein	GCF_005931095.1_1	GCF_005931095.1_1__WP_017839243.1_1,GCF_005931095.1_1__WP_017839243.1_1,GCF_005931095.1_1__WP_017839243.1_0	Methylotuvimicrobium buryatense	376	III-A	Bacteria	378386376	376376376	8.1e-06,3.1e-71,0	25.1,240.1,0	2e-09,5.3e-75,0	1.4e-05,3.7e-71,0	24.3,239.9,0	0,0,0	9,3,0	102,383,0	25,5,1	117375376	21,3,0	122,376,0	0.89,0.94,0
GCF_007923045.3_1__WP_208662587.1	DUF1887,protein	PF09002.15,protein	Domain of unknown function (DUF1887),protein	GCF_007923045.3_1	GCF_007923045.3_1__WP_208662587.1_1,GCF_007923045.3_1__WP_208662587.1_0	Shewanella decolorationis	397	III-D	Bacteria	386397	397397	1.2e-47,0	162.5,0	6.3e-52,0	1.3e-47,0	162.4,0	0,0	3,0	383,0	4,1	393397	1,0	396,0	0.81,0
GCF_009363755.1_0__WP_172976083.1	DUF1887,protein	PF09002.15,protein	Domain of unknown function (DUF1887),protein	GCF_009363755.1_0	GCF_009363755.1_0__WP_172976083.1_1,GCF_009363755.1_0__WP_172976083.1_0	Halomonas sp. THAF5a	417	III-B	Bacteria	386417	417417	7.3e-40,0	136.8,0	1.1e-43,0	2.4e-39,0	135.2,0	0,0	2,0	384,0	3,1	411417	2,0	413,0	0.82,0
GCF_009873495.1_0__WP_114082155.1	DUF1887,DUF1887,protein	PF09002.15,PF09002.15,protein	Domain of unknown function (DUF1887),Domain of unknown function (DUF1887),protein	GCF_009873495.1_0	GCF_009873495.1_0__WP_114082155.1_1,GCF_009873495.1_0__WP_114082155.1_2,GCF_009873495.1_0__WP_114082155.1_0	Nostoc sp. ATCC 53789	420	III-D	Bacteria	386386420	420420420	3.2e-15,3.2e-15,0	55.7,55.7,0	6.8e-08,4.1e-13,0	7e-04,4.3e-09,0	18.4,35.6,0	0,0,0	26,255,0	137,383,0	35,279,1	150412420	13,253,0	196,415,0	0.7,0.87,0
GCF_013376475.1_1__WP_176637287.1	DUF1887,protein	PF09002.15,protein	Domain of unknown function (DUF1887),protein	GCF_013376475.1_1	GCF_013376475.1_1__WP_176637287.1_1,GCF_013376475.1_1__WP_176637287.1_0	Desulfolutivibrio sulfoxidireducens	388	III-A	Bacteria	386388	388388	1.1e-50,0	172.5,0	4.6e-54,0	3.2e-50,0	171,0	0,0	2,0	384,0	18,1	386388	17,0	388,0	0.88,0
GCF_013377195.1_0__WP_132022578.1	Cas_Cas02710,DUF1887,protein	PF09670.14,PF09002.15,protein	CRISPR-associated protein (Cas_Cas02710),Domain of unknown function (DUF1887),protein	GCF_013377195.1_0	GCF_013377195.1_0__WP_132022578.1_1,GCF_013377195.1_0__WP_132022578.1_1,GCF_013377195.1_0__WP_132022578.1_0	Bisgaardia hudsonensis	396	III-A	Bacteria	378386396	396396396	1.3e-07,5.6e-51,0	31,173.4,0	3.9e-11,1.4e-54,0	2.7e-07,9.4e-51,0	30,172.7,0	0,7.2,0	9,3,0	102,383,0	25,5,1	118393396	21,3,0	138,395,0	0.87,0.84,0
GCF_017161265.1_0__WP_040859016.1	Cas_Cas02710,DUF1887,protein	PF09670.14,PF09002.15,protein	CRISPR-associated protein (Cas_Cas02710),Domain of unknown function (DUF1887),protein	GCF_017161265.1_0	GCF_017161265.1_0__WP_040859016.1_1,GCF_017161265.1_0__WP_040859016.1_1,GCF_017161265.1_0__WP_040859016.1_0	Treponema medium	387	III-A	Bacteria	378386387	387387387	0.00015,1.5e-34,0	20.9,119.3,0	2.5e-08,3.1e-38,0	0.00026,3.2e-34,0	20.1,118.3,0	0.2,2.6,0	32,4,0	87,368,0	60,7,1	115380387	32,4,0	127,387,0	0.79,0.75,0
GCF_017310545.1_1__WP_206863801.1	protein	protein	protein	GCF_017310545.1_1	GCF_017310545.1_1__WP_206863801.1_0	Methylacidimicrobium sp. B4	366	III-B	Bacteria	366	366	0	0	0	0	0	0	0	0	1	366	0	0	0
GCF_017377355.1_3__WP_207691920.1	DUF1887,DUF1887,protein	PF09002.15,PF09002.15,protein	Domain of unknown function (DUF1887),Domain of unknown function (DUF1887),protein	GCF_017377355.1_3	GCF_017377355.1_3__WP_207691920.1_1,GCF_017377355.1_3__WP_207691920.1_2,GCF_017377355.1_3__WP_207691920.1_0	Desulfonema limicola	368	III-B	Bacteria	386386368	368368368	8.8e-31,8.8e-31,0	107,107,0	1e-15,2.2e-21,0	1e-11,2.3e-17,0	44.2,62.8,0	0.1,0.2,0	2,250,0	156,352,0	3,223,1	154330368	2,206,0	179,357,0	0.76,0.8,0
GCF_018139125.1_2__WP_212515151.1	Cas_Cas02710,DUF1887,DUF6293,protein	PF09670.14,PF09002.15,PF19810.3,protein	CRISPR-associated protein (Cas_Cas02710),Domain of unknown function (DUF1887),Family of unknown function (DUF6293),protein	GCF_018139125.1_2	GCF_018139125.1_2__WP_212515151.1_1,GCF_018139125.1_2__WP_212515151.1_1,GCF_018139125.1_2__WP_212515151.1_1,GCF_018139125.1_2__WP_212515151.1_0	Acinetobacter soli	371	III-B	Bacteria	378386211371	371371371371	4e-07,1.3e-42,3.8e-05,0	29.4,145.9,23.8,0	2e-10,2.3e-46,1.7e-08,0	1.4e-06,1.6e-42,0.00012,0	27.6,145.6,22.2,0	0,5,0,0	10,1,26,0	99,379,103,0	24,1,29,1	113368101371	18,1,10,0	117,370,111,0	0.9,0.82,0.86,0
GCF_018316655.1_1__WP_220560044.1	protein	protein	protein	GCF_018316655.1_1	GCF_018316655.1_1__WP_220560044.1_0	Nocardiopsis changdeensis	726	III-D	Bacteria	726	726	0	0	0	0	0	0	0	0	1	726	0	0	0
GCF_019048265.1_0__WP_216978718.1	DUF1887,protein	PF09002.15,protein	Domain of unknown function (DUF1887),protein	GCF_019048265.1_0	GCF_019048265.1_0__WP_216978718.1_1,GCF_019048265.1_0__WP_216978718.1_0	Aeromonas sp. FDAARGOS 1405	408	III-B	Bacteria	386408	408408	3.8e-42,0	144.4,0	2.7e-46,0	5.7e-42,0	143.8,0	0,0	3,0	383,0	4,1	404408	2,0	407,0	0.77,0
GCF_019930605.1_0__WP_004366837.1	DUF1887,DUF1887,protein	PF09002.15,PF09002.15,protein	Domain of unknown function (DUF1887),Domain of unknown function (DUF1887),protein	GCF_019930605.1_0	GCF_019930605.1_0__WP_004366837.1_1,GCF_019930605.1_0__WP_004366837.1_2,GCF_019930605.1_0__WP_004366837.1_0	Prevotella nigrescens	337	III-D	Bacteria	386386337	337337337	1.6e-28,1.6e-28,0	99.5,99.5,0	5.4e-16,6.8e-19,0	1.1e-11,1.4e-14,0	44.1,53.6,0	0.1,0,0	2,254,0	160,355,0	3,192,1	155303337	2,183,0	184,333,0	0.79,0.77,0
GCF_020162115.1_0__WP_082007669.1	Cas_APE2256,Cas_Cas02710,DUF1887,protein	PF09651.14,PF09670.14,PF09002.15,protein	CRISPR-associated protein (Cas_APE2256),CRISPR-associated protein (Cas_Cas02710),Domain of unknown function (DUF1887),protein	GCF_020162115.1_0	GCF_020162115.1_0__WP_082007669.1_1,GCF_020162115.1_0__WP_082007669.1_1,GCF_020162115.1_0__WP_082007669.1_1,GCF_020162115.1_0__WP_082007669.1_0	Tepidimonas taiwanensis	390	III-A	Bacteria	136378386390	390390390390	6.4e-06,6.1e-06,6.3e-61,0	26.3,25.5,206.2,0	2e-09,1.4e-09,1.1e-64,0	1.4e-05,9.5e-06,7.8e-61,0	25.2,24.9,205.9,0	0,0,0,0	72,10,2,0	133,104,383,0	78,34,12,1	136130387390	20,29,11,0	139,137,389,0	0.72,0.91,0.9,0
GCF_022870845.1_0__WP_132953988.1	DUF1887,protein	PF09002.15,protein	Domain of unknown function (DUF1887),protein	GCF_022870845.1_0	GCF_022870845.1_0__WP_132953988.1_1,GCF_022870845.1_0__WP_132953988.1_0	NA	380	Unknown	NA	386380	380380	3.7e-49,0	167.4,0	2.4e-52,0	5e-48,0	163.7,0	1.9,0	3,0	383,0	6,1	378380	4,0	380,0	0.85,0
GCF_022870865.1_0__WP_244784294.1	Cas_Cas02710,DUF1887,DUF6293,protein	PF09670.14,PF09002.15,PF19810.3,protein	CRISPR-associated protein (Cas_Cas02710),Domain of unknown function (DUF1887),Family of unknown function (DUF6293),protein	GCF_022870865.1_0	GCF_022870865.1_0__WP_244784294.1_1,GCF_022870865.1_0__WP_244784294.1_1,GCF_022870865.1_0__WP_244784294.1_1,GCF_022870865.1_0__WP_244784294.1_0	Uruburuella testudinis	382	III-A	Bacteria	378386211382	382382382382	3e-07,5.7e-68,3.8e-07,0	29.8,229.4,30.4,0	4.9e-10,1.4e-71,1.4e-10,0	2.6e-06,7e-68,7.4e-07,0	26.7,229.1,29.4,0	0,1.5,0,0	9,3,20,0	121,383,124,0	26,6,26,1	136379124382	23,4,19,0	150,381,161,0	0.9,0.85,0.74,0
GCF_022870885.1_0__WP_158087942.1	Cas_Cas02710,DUF1887,DUF6293,protein	PF09670.14,PF09002.15,PF19810.3,protein	CRISPR-associated protein (Cas_Cas02710),Domain of unknown function (DUF1887),Family of unknown function (DUF6293),protein	GCF_022870885.1_0	GCF_022870885.1_0__WP_158087942.1_1,GCF_022870885.1_0__WP_158087942.1_1,GCF_022870885.1_0__WP_158087942.1_1,GCF_022870885.1_0__WP_158087942.1_0	Neisseria dumasiana	381	III-A	Bacteria	378386211381	381381381381	7.4e-07,4.7e-71,4.5e-07,0	28.5,239.5,30.1,0	2.6e-10,7.8e-75,1.2e-10,0	1.8e-06,5.4e-71,8.3e-07,0	27.2,239.3,29.3,0	0,0.9,0,0	9,3,19,0	103,384,148,0	26,6,25,1	121379155381	21,4,19,0	131,381,169,0	0.88,0.89,0.8,0
GCF_023587305.1_0__WP_046333287.1	Cas_Cas02710,DUF1887,DUF6293,protein	PF09670.14,PF09002.15,PF19810.3,protein	CRISPR-associated protein (Cas_Cas02710),Domain of unknown function (DUF1887),Family of unknown function (DUF6293),protein	GCF_023587305.1_0	GCF_023587305.1_0__WP_046333287.1_1,GCF_023587305.1_0__WP_046333287.1_1,GCF_023587305.1_0__WP_046333287.1_1,GCF_023587305.1_0__WP_046333287.1_0	Pasteurella multocida	391	III-A	Bacteria	378386211391	391391391391	1.6e-07,1.3e-58,9.2e-08,0	30.7,198.6,32.4,0	5.4e-11,3.3e-62,5.3e-11,0	2.8e-07,1.7e-58,2.7e-07,0	29.9,198.2,30.8,0	0.6,4.3,0.9,0	9,3,44,0	104,383,119,0	26,6,44,1	121388118391	22,4,21,0	227,390,251,0	0.83,0.85,0.88,0
GCF_024498955.1_0__WP_256646656.1	Cas_Cas02710,Cas_VVA1548,DUF1887,DUF1887,protein	PF09670.14,PF09652.14,PF09002.15,PF09002.15,protein	CRISPR-associated protein (Cas_Cas02710),Putative CRISPR-associated protein (Cas_VVA1548),Domain of unknown function (DUF1887),Domain of unknown function (DUF1887),protein	GCF_024498955.1_0	GCF_024498955.1_0__WP_256646656.1_1,GCF_024498955.1_0__WP_256646656.1_1,GCF_024498955.1_0__WP_256646656.1_1,GCF_024498955.1_0__WP_256646656.1_2,GCF_024498955.1_0__WP_256646656.1_0	Thermomonas paludicola	583	III-B	Bacteria	378,91,386,386,583	583583583583583	1e-05,7.1e-15,1.6e-29,1.6e-29,0	24.8,55.2,102.8,102.8,0	2.1e-09,2.3e-18,6.1e-12,7.9e-23,0	1.4e-05,1.6e-14,4.2e-08,5.5e-19,0	24.3,54,32.3,68.1,0	0,0,0,0.3,0	9,18,8,252,0	89,90,156,367,0	125,12,112,392,1	209,84,265,510,583	117,6,106,366,0	234,85,280,532,0	0.84,0.96,0.79,0.84,0
GCF_026642255.1_0__WP_267949014.1	Cas_Cas02710,RtcR,protein	PF09670.14,PF06956.15,protein	CRISPR-associated protein (Cas_Cas02710),Regulator of RNA terminal phosphate cyclase,protein	GCF_026642255.1_0	GCF_026642255.1_0__WP_267949014.1_2,GCF_026642255.1_0__WP_267949014.1_1,GCF_026642255.1_0__WP_267949014.1_0	Streptomonospora nanhaiensis	720	III-D	Bacteria	378183720	720720720	2.1e-09,0.00024,0	36.9,20.8,0	3.8e-08,6.4e-08,0	0.00039,0.00067,0	19.6,19.3,0	0,0,0	61,28,0	102,132,0	462,15,1	510114720	385,12,0	518,126,0	0.77,0.89,0
GCF_029774095.1_0__WP_279623137.1	Cas_Cas02710,DUF1887,DUF6293,protein	PF09670.14,PF09002.15,PF19810.3,protein	CRISPR-associated protein (Cas_Cas02710),Domain of unknown function (DUF1887),Family of unknown function (DUF6293),protein	GCF_029774095.1_0	GCF_029774095.1_0__WP_279623137.1_1,GCF_029774095.1_0__WP_279623137.1_1,GCF_029774095.1_0__WP_279623137.1_1,GCF_029774095.1_0__WP_279623137.1_0	Actinobacillus equuli	390	III-A	Bacteria	378386211390	390390390390	1.4e-07,3.6e-56,9.8e-05,0	30.9,190.5,22.5,0	4.1e-11,1.4e-59,3.3e-08,0	2.1e-07,7.1e-56,0.00017,0	30.3,189.6,21.7,0	0,0,0,0	9,3,37,0	104,383,107,0	26,6,40,1	121387108390	24,4,21,0	125,389,124,0	0.89,0.88,0.76,0
GCF_030506185.1_0__WP_302228873.1	protein	protein	protein	GCF_030506185.1_0	GCF_030506185.1_0__WP_302228873.1_0	Azotobacter vinelandii	425	III-D	Bacteria	425	425	0	0	0	0	0	0	0	0	1	425	0	0	0
GCF_900184705.1_0__WP_087861857.1	DUF1887,protein	PF09002.15,protein	Domain of unknown function (DUF1887),protein	GCF_900184705.1_0	GCF_900184705.1_0__WP_087861857.1_3,GCF_900184705.1_0__WP_087861857.1_0	Brevefilum fermentans	449	III-D	Bacteria	386449	449449	9.2e-14,0	50.9,0	2.4e-12,0	5e-08,0	32.1,0	0,0	254,0	384,0	307,1	448449	299,0	449,0	0.88,0
GCF_900637105.1_1__WP_126329405.1	Cas_Cas02710,DUF1887,protein	PF09670.14,PF09002.15,protein	CRISPR-associated protein (Cas_Cas02710),Domain of unknown function (DUF1887),protein	GCF_900637105.1_1	GCF_900637105.1_1__WP_126329405.1_1,GCF_900637105.1_1__WP_126329405.1_1,GCF_900637105.1_1__WP_126329405.1_0	Moraxella cuniculi	364	III-B	Bacteria	378386364	364364364	1.7e-07,3.6e-42,0	30.6,144.4,0	3.4e-11,4.7e-46,0	3.5e-07,4.9e-42,0	29.6,144,0	0,0.1,0	7,1,0	102,375,0	19,1,1	114358364	15,1,0	119,363,0	0.9,0.82,0
GCF_900637275.1_0__WP_126287974.1	Cas_Cas02710,DUF1887,DUF6293,protein	PF09670.14,PF09002.15,PF19810.3,protein	CRISPR-associated protein (Cas_Cas02710),Domain of unknown function (DUF1887),Family of unknown function (DUF6293),protein	GCF_900637275.1_0	GCF_900637275.1_0__WP_126287974.1_1,GCF_900637275.1_0__WP_126287974.1_1,GCF_900637275.1_0__WP_126287974.1_1,GCF_900637275.1_0__WP_126287974.1_0	Pasteurella] aerogenes	380	III-A	Bacteria	378386211380	380380380380	0.00025,2.6e-56,7.7e-05,0	20.2,191,22.8,0	5.8e-08,4.5e-60,2.9e-08,0	4e-04,3.1e-56,2e-04,0	19.5,190.7,21.5,0	0.1,4,0.2,0	10,3,26,0	102,384,103,0	27,6,32,1	120378106380	22,4,19,0	125,380,143,0	0.77,0.87,0.83,0
GCF_900637305.1_1__WP_004142706.1	Cas_Cas02710,DUF1887,DUF6293,protein	PF09670.14,PF09002.15,PF19810.3,protein	CRISPR-associated protein (Cas_Cas02710),Domain of unknown function (DUF1887),Family of unknown function (DUF6293),protein	GCF_900637305.1_1	GCF_900637305.1_1__WP_004142706.1_1,GCF_900637305.1_1__WP_004142706.1_1,GCF_900637305.1_1__WP_004142706.1_1,GCF_900637305.1_1__WP_004142706.1_0	Cardiobacterium hominis	376	III-A	Bacteria	378386211376	376376376376	6.2e-05,1.4e-62,2e-04,0	22.2,211.7,21.4,0	1.6e-08,2.2e-66,4.9e-08,0	0.00011,1.6e-62,0.00034,0	21.4,211.5,20.7,0	0,0.2,0.1,0	9,3,23,0	102,384,154,0	26,6,29,1	122375163376	23,4,20,0	141,376,213,0	0.79,0.91,0.72,0
GCF_900638095.1_0__WP_126372818.1	Cas_Cas02710,DUF1887,DUF6293,protein	PF09670.14,PF09002.15,PF19810.3,protein	CRISPR-associated protein (Cas_Cas02710),Domain of unknown function (DUF1887),Family of unknown function (DUF6293),protein	GCF_900638095.1_0	GCF_900638095.1_0__WP_126372818.1_1,GCF_900638095.1_0__WP_126372818.1_1,GCF_900638095.1_0__WP_126372818.1_1,GCF_900638095.1_0__WP_126372818.1_0	Pasteurella multocida	392	III-A	Bacteria	378386211392	392392392392	1e-08,4.7e-59,3.8e-06,0	34.6,200,27.1,0	5.8e-12,1.6e-62,1.9e-09,0	2.4e-08,6.7e-59,7.9e-06,0	33.4,199.5,26.1,0	0,1.2,0,0	9,3,41,0	104,383,104,0	26,6,41,1	121389105392	22,4,18,0	130,391,168,0	0.93,0.85,0.85,0
GCF_900638105.1_0__WP_126513539.1	Cas_Cas02710,DUF1887,DUF6293,protein	PF09670.14,PF09002.15,PF19810.3,protein	CRISPR-associated protein (Cas_Cas02710),Domain of unknown function (DUF1887),Family of unknown function (DUF6293),protein	GCF_900638105.1_0	GCF_900638105.1_0__WP_126513539.1_1,GCF_900638105.1_0__WP_126513539.1_1,GCF_900638105.1_0__WP_126513539.1_1,GCF_900638105.1_0__WP_126513539.1_0	Haemophilus influenzae	390	III-A	Bacteria	378386211390	390390390390	3.8e-08,5.3e-55,4.2e-05,0	32.7,186.7,23.7,0	8.5e-12,1.4e-58,9.6e-09,0	5.9e-08,9.4e-55,6.7e-05,0	32.1,185.9,23,0	0,0.1,0,0	9,3,37,0	103,383,107,0	26,6,37,1	120387108390	21,4,15,0	126,389,150,0	0.92,0.88,0.84,0
GCF_903064525.1_0__WP_202213537.1	protein	protein	protein	GCF_903064525.1_0	GCF_903064525.1_0__WP_202213537.1_0	Methylacidimicrobium sp. AP8	397	III-B	Bacteria	397	397	0	0	0	0	0	0	0	0	1	397	0	0	0
GCF_904848165.1_1__WP_201499426.1	DUF1887,protein	PF09002.15,protein	Domain of unknown function (DUF1887),protein	GCF_904848165.1_1	GCF_904848165.1_1__WP_201499426.1_1,GCF_904848165.1_1__WP_201499426.1_0	Psychrobacter arenosus	402	III-B	Bacteria	386402	402402	1.2e-19,0	70.4,0	7.3e-24,0	1.5e-19,0	70,0	0.1,0	28,0	378,0	31,1	398402	9,0	402,0	0.8,0

## Sheet: saved-chat
query_name	target_name	target_accession	description.of.target	locus	locus_protein_domain	species	protein_length	Subtype	domain	tlen	qlen	E.value	score	c.Evalue	i.Evalue	domain_score	domain_bias	hmm_start	hmm_end	ali_start	ali_end	env_from	env_to	acc
GCF_000024805.1_2__WP_012826486.1	CHAT,SAVED,protein	PF12770.11,PF18145.5,protein	CHAT domain,SMODS-associated and fused to various effectors sensor domain,protein	GCF_000024805.1_2	GCF_000024805.1_2__WP_012826486.1_1,GCF_000024805.1_2__WP_012826486.1_2,GCF_000024805.1_2__WP_012826486.1_0	Haliangium ochraceum	521	III-B	Bacteria	289189521	521521521	4.4e-14,2e-11,0	52.8,44.2,0	6.5e-18,7.4e-15,0	6.8e-14,7.7e-11,0	52.2,42.3,0	0.1,0,0	102,13,0	267,187,0	321,93,1	479295521	292,79,0	495,296,0	0.87,0.78,0
GCF_011769525.1_2__WP_167721486.1	CHAT,SAVED,protein	PF12770.11,PF18145.5,protein	CHAT domain,SMODS-associated and fused to various effectors sensor domain,protein	GCF_011769525.1_2	GCF_011769525.1_2__WP_167721486.1_1,GCF_011769525.1_2__WP_167721486.1_2,GCF_011769525.1_2__WP_167721486.1_0	Tolypothrix sp. PCC 7910	441	III-B	Bacteria	289189441	441441441	1.4e-11,1e-25,0	44.6,90.8,0	9.2e-15,1.9e-29,0	9.5e-11,1.9e-25,0	41.8,89.9,0	0,0,0	77,9,0	254,189,0	7,254,1	162438441	2,246,0	167,438,0	0.79,0.89,0
GCF_019977735.1_5__WP_223985174.1	CHAT,SAVED,protein	PF12770.11,PF18145.5,protein	CHAT domain,SMODS-associated and fused to various effectors sensor domain,protein	GCF_019977735.1_5	GCF_019977735.1_5__WP_223985174.1_1,GCF_019977735.1_5__WP_223985174.1_1,GCF_019977735.1_5__WP_223985174.1_0	Calothrix sp. PCC 7716	438	III-B	Bacteria	289189438	438438438	2.8e-09,2.6e-25,0	37,89.5,0	1.5e-12,3.8e-29,0	1.6e-08,4e-25,0	34.6,88.9,0	0,0,0	106,7,0	259,189,0	21,247,1	163436438	3,242,0	181,436,0	0.85,0.9,0

## Sheet: nucc
query_name	target_name	target_accession	description.of.target	locus	locus_protein_domain	species	protein_length	Subtype	domain	tlen	qlen	E.value	score	c.Evalue	i.Evalue	domain_score	domain_bias	hmm_start	hmm_end	ali_start	ali_end	env_from	env_to	acc
GCA_000215085.1_2__AEG61726.1	DUF6602,protein	PF20247.2,protein	Domain of unknown function (DUF6602),protein	GCA_000215085.1_2	GCA_000215085.1_2__AEG61726.1_2,GCA_000215085.1_2__AEG61726.1_0	Desulforamulus ruminis	305	III-D	Bacteria	104305	305305	2.6e-23,0	82.1,0	2.4e-27,0	5e-23,0	81.2,0	0,0	8,0	98,0	35,1	131305	29,0	136,0	0.83,0
GCA_000235585.1_0__AET60499.1	DUF6602,protein	PF20247.2,protein	Domain of unknown function (DUF6602),protein	GCA_000235585.1_0	GCA_000235585.1_0__AET60499.1_1,GCA_000235585.1_0__AET60499.1_0	Paenibacillus terrae	339	III-B	Bacteria	104339	339339	2.6e-23,0	82.1,0	4.5e-27,0	9.4e-23,0	80.3,0	0.1,0	6,0	104,0	37,1	136339	32,0	137,0	0.85,0
GCA_000327045.1_1__AGA89181.1	DUF6602,protein	PF20247.2,protein	Domain of unknown function (DUF6602),protein	GCA_000327045.1_1	GCA_000327045.1_1__AGA89181.1_1,GCA_000327045.1_1__AGA89181.1_0	Thioflavicoccus mobilis	241	III-B	Bacteria	104241	241241	3.6e-28,0	97.7,0	2.6e-32,0	5.4e-28,0	97.1,0	0,0	4,0	104,0	23,1	125241	20,0	125,0	0.92,0
GCA_000940805.1_1__AJQ93190.1	DUF6602,protein	PF20247.2,protein	Domain of unknown function (DUF6602),protein	GCA_000940805.1_1	GCA_000940805.1_1__AJQ93190.1_1,GCA_000940805.1_1__AJQ93190.1_0	Gynuella sunshinyii	242	III-B	Bacteria	104242	242242	6.9e-33,0	112.8,0	4.8e-37,0	9.9e-33,0	112.3,0	0,0	3,0	104,0	24,1	127242	22,0	127,0	0.95,0
GCA_001465275.1_2__ALS26936.1	DUF6602,protein	PF20247.2,protein	Domain of unknown function (DUF6602),protein	GCA_001465275.1_2	GCA_001465275.1_2__ALS26936.1_1,GCA_001465275.1_2__ALS26936.1_0	Paenibacillus sp. 32O_W	337	III-B	Bacteria	104337	337337	6.2e-23,0	80.8,0	1.7e-26,0	3.5e-22,0	78.5,0	0.2,0	6,0	102,0	43,1	144337	40,0	146,0	0.84,0
GCA_002002905.1_0__AQR64905.1	DUF6602,protein	PF20247.2,protein	Domain of unknown function (DUF6602),protein	GCA_002002905.1_0	GCA_002002905.1_0__AQR64905.1_1,GCA_002002905.1_0__AQR64905.1_0	Aquaspirillum sp. LM1	310	III-B	Bacteria	104310	310310	1.1e-34,0	118.6,0	3e-38,0	6.2e-34,0	116.2,0	0,0	6,0	104,0	26,1	126310	21,0	126,0	0.95,0
GCA_002006355.2_0__URZ15118.1	DUF6602,protein	PF20247.2,protein	Domain of unknown function (DUF6602),protein	GCA_002006355.2_0	GCA_002006355.2_0__URZ15118.1_2,GCA_002006355.2_0__URZ15118.1_0	Clostridium felsineum	333	III-D	Bacteria	104333	333333	8.9e-25,0	86.8,0	5.9e-29,0	1.2e-24,0	86.3,0	0.1,0	8,0	100,0	69,1	165333	65,0	168,0	0.85,0
GCA_002847015.1_1__AUH01870.1	DUF6602,protein	PF20247.2,protein	Domain of unknown function (DUF6602),protein	GCA_002847015.1_1	GCA_002847015.1_1__AUH01870.1_1,GCA_002847015.1_1__AUH01870.1_0	Serratia sp. ATCC 39006	250	III-A	Bacteria	104250	250250	2.1e-32,0	111.3,0	1.6e-36,0	3.3e-32,0	110.7,0	0,0	3,0	104,0	34,1	137250	32,0	137,0	0.94,0
GCA_014946825.2_1__URG53574.1	DUF6602,protein	PF20247.2,protein	Domain of unknown function (DUF6602),protein	GCA_014946825.2_1	GCA_014946825.2_1__URG53574.1_1,GCA_014946825.2_1__URG53574.1_0	Pectobacterium quasiaquaticum	250	III-A	Bacteria	104250	250250	3e-32,0	110.8,0	2.5e-36,0	5.3e-32,0	110,0	0,0	3,0	104,0	34,1	137250	32,0	137,0	0.94,0
GCA_015159595.1_0__QOV19905.1	DUF6602,protein	PF20247.2,protein	Domain of unknown function (DUF6602),protein	GCA_015159595.1_0	GCA_015159595.1_0__QOV19905.1_1,GCA_015159595.1_0__QOV19905.1_0	Blautia liquoris	328	III-D	Bacteria	104328	328328	2.1e-23,0	82.4,0	2.4e-27,0	4.9e-23,0	81.2,0	0,0	8,0	95,0	42,1	133328	36,0	139,0	0.86,0
GCA_019599085.1_0__QYX66661.1	DUF6602,protein	PF20247.2,protein	Domain of unknown function (DUF6602),protein	GCA_019599085.1_0	GCA_019599085.1_0__QYX66661.1_1,GCA_019599085.1_0__QYX66661.1_0	Shewanella putrefaciens	240	III-B	Bacteria	104240	240240	5.5e-33,0	113.2,0	3.8e-37,0	8e-33,0	112.6,0	0.2,0	3,0	104,0	25,1	128240	23,0	128,0	0.95,0
GCA_022494515.1_2__UMV49555.1	DUF6602,protein	PF20247.2,protein	Domain of unknown function (DUF6602),protein	GCA_022494515.1_2	GCA_022494515.1_2__UMV49555.1_1,GCA_022494515.1_2__UMV49555.1_0	Paenibacillus macerans	319	III-B	Bacteria	104319	319319	2.1e-24,0	85.6,0	2.1e-28,0	4.5e-24,0	84.5,0	0,0	5,0	86,0	39,1	123319	35,0	141,0	0.87,0
GCA_022845855.1_0__BDF23419.1	DUF6602,protein	PF20247.2,protein	Domain of unknown function (DUF6602),protein	GCA_022845855.1_0	GCA_022845855.1_0__BDF23419.1_1,GCA_022845855.1_0__BDF23419.1_0	Clostridium] symbiosum	315	III-D	Bacteria	104315	315315	6.3e-21,0	74.4,0	1.3e-24,0	1.4e-20,0	73.3,0	0,0	8,0	93,0	35,1	124315	29,0	135,0	0.86,0
GCA_022845955.1_1__BDF44863.1	DUF6602,protein	PF20247.2,protein	Domain of unknown function (DUF6602),protein	GCA_022845955.1_1	GCA_022845955.1_1__BDF44863.1_1,GCA_022845955.1_1__BDF44863.1_0	Lachnospiraceae bacterium	304	III-D	Bacteria	104304	304304	1.2e-22,0	79.9,0	1.1e-26,0	2.3e-22,0	79,0	0,0	7,0	102,0	42,1	141304	37,0	142,0	0.87,0
GCA_023101145.1_0__UPK44999.1	DUF6602,protein	PF20247.2,protein	Domain of unknown function (DUF6602),protein	GCA_023101145.1_0	GCA_023101145.1_0__UPK44999.1_1,GCA_023101145.1_0__UPK44999.1_0	Paenibacillus pabuli	326	III-B	Bacteria	104326	326326	7.9e-23,0	80.5,0	8.5e-27,0	1.8e-22,0	79.4,0	0,0	4,0	102,0	25,1	124326	22,0	127,0	0.84,0
GCA_030144685.1_0__WHT73331.1	DUF6602,protein	PF20247.2,protein	Domain of unknown function (DUF6602),protein	GCA_030144685.1_0	GCA_030144685.1_0__WHT73331.1_1,GCA_030144685.1_0__WHT73331.1_0	Myroides odoratimimus	265	III-A	Bacteria	104265	265265	6.5e-24,0	84,0	6.9e-28,0	1.4e-23,0	82.9,0	0.1,0	7,0	102,0	29,1	128265	23,0	129,0	0.86,0
GCA_911810475.1_1__CAG8999681.1	DUF6602,protein	PF20247.2,protein	Domain of unknown function (DUF6602),protein	GCA_911810475.1_1	GCA_911810475.1_1__CAG8999681.1_1,GCA_911810475.1_1__CAG8999681.1_0	Candidatus Celerinatantimonas neptuna	238	III-B	Bacteria	104238	238238	1.3e-33,0	115.1,0	9.6e-38,0	2e-33,0	114.6,0	0.1,0	3,0	104,0	25,1	128238	23,0	128,0	0.95,0
GCF_000190635.1_1__WP_207635583.1	DUF6602,protein	PF20247.2,protein	Domain of unknown function (DUF6602),protein	GCF_000190635.1_1	GCF_000190635.1_1__WP_207635583.1_1,GCF_000190635.1_1__WP_207635583.1_0	Syntrophobotulus glycolicus	310	III-B	Bacteria	104310	310310	1e-22,0	80.1,0	9.5e-27,0	2e-22,0	79.2,0	0,0	4,0	101,0	36,1	137310	33,0	139,0	0.89,0
GCF_000953215.1_0__WP_045085546.1	DUF6602,protein	PF20247.2,protein	Domain of unknown function (DUF6602),protein	GCF_000953215.1_0	GCF_000953215.1_0__WP_045085546.1_1,GCF_000953215.1_0__WP_045085546.1_0	Clostridium] cellulosi	296	III-B	Bacteria	104296	296296	2.9e-24,0	85.2,0	7.7e-28,0	1.6e-23,0	82.7,0	0.2,0	8,0	100,0	36,1	129296	31,0	137,0	0.88,0
GCF_000981585.1_0__WP_052741421.1	DUF6602,protein	PF20247.2,protein	Domain of unknown function (DUF6602),protein	GCF_000981585.1_0	GCF_000981585.1_0__WP_052741421.1_1,GCF_000981585.1_0__WP_052741421.1_0	Paenibacillus riograndensis	329	III-B	Bacteria	104329	329329	8e-22,0	77.3,0	1.6e-25,0	1.7e-21,0	76.2,0	0.1,0	8,0	90,0	47,1	137329	40,0	154,0	0.81,0
GCF_002007765.1_2__WP_077996644.1	DUF6602,protein	PF20247.2,protein	Domain of unknown function (DUF6602),protein	GCF_002007765.1_2	GCF_002007765.1_2__WP_077996644.1_1,GCF_002007765.1_2__WP_077996644.1_0	Paenibacillus larvae	293	III-B	Bacteria	104293	293293	1.4e-21,0	76.5,0	1.6e-25,0	3.4e-21,0	75.3,0	0,0	9,0	99,0	42,1	136293	37,0	141,0	0.85,0
GCF_002077215.1_0__WP_081124125.1	DUF6602,protein	PF20247.2,protein	Domain of unknown function (DUF6602),protein	GCF_002077215.1_0	GCF_002077215.1_0__WP_081124125.1_1,GCF_002077215.1_0__WP_081124125.1_0	Bacillus safensis	296	III-B	Bacteria	104296	296296	8.4e-24,0	83.6,0	8.8e-28,0	1.8e-23,0	82.6,0	0.1,0	7,0	100,0	33,1	130296	27,0	134,0	0.86,0
GCF_007641255.1_1__WP_211367380.1	DUF6602,protein	PF20247.2,protein	Domain of unknown function (DUF6602),protein	GCF_007641255.1_1	GCF_007641255.1_1__WP_211367380.1_1,GCF_007641255.1_1__WP_211367380.1_0	Sporomusa termitida	334	III-D	Bacteria	104334	334334	2.1e-22,0	79.2,0	2.2e-26,0	4.6e-22,0	78.1,0	0,0	11,0	100,0	53,1	146334	44,0	150,0	0.85,0
GCF_007641255.1_2__WP_211367382.1	DUF6602,protein	PF20247.2,protein	Domain of unknown function (DUF6602),protein	GCF_007641255.1_2	GCF_007641255.1_2__WP_211367382.1_1,GCF_007641255.1_2__WP_211367382.1_0	Sporomusa termitida	335	III-D	Bacteria	104335	335335	5.4e-22,0	77.8,0	8.7e-26,0	1.8e-21,0	76.2,0	0,0	8,0	97,0	45,1	138335	38,0	146,0	0.81,0
GCF_014623465.1_0__WP_111606466.1	DUF6602,protein	PF20247.2,protein	Domain of unknown function (DUF6602),protein	GCF_014623465.1_0	GCF_014623465.1_0__WP_111606466.1_1,GCF_014623465.1_0__WP_111606466.1_0	Marinomonas arctica	240	III-B	Bacteria	104240	240240	2.5e-32,0	111.1,0	1.9e-36,0	3.9e-32,0	110.4,0	0.1,0	3,0	104,0	25,1	128240	23,0	128,0	0.94,0
GCF_018075365.1_0__WP_050350679.1	DUF6602,protein	PF20247.2,protein	Domain of unknown function (DUF6602),protein	GCF_018075365.1_0	GCF_018075365.1_0__WP_050350679.1_1,GCF_018075365.1_0__WP_050350679.1_0	Virgibacillus pantothenticus	300	III-D	Bacteria	104300	300300	4.1e-15,0	55.7,0	3.4e-19,0	7e-15,0	55,0	1.2,0	15,0	92,0	33,1	113300	22,0	124,0	0.84,0
GCF_021223605.1_0__WP_232274545.1	DUF6602,protein	PF20247.2,protein	Domain of unknown function (DUF6602),protein	GCF_021223605.1_0	GCF_021223605.1_0__WP_232274545.1_1,GCF_021223605.1_0__WP_232274545.1_0	Paenibacillus sp. 481	335	III-D	Bacteria	104335	335335	6.6e-24,0	84,0	2.2e-27,0	4.6e-23,0	81.3,0	0,0	6,0	86,0	31,1	114335	26,0	131,0	0.85,0
GCF_021389955.1_0__WP_233777107.1	DUF6602,protein	PF20247.2,protein	Domain of unknown function (DUF6602),protein	GCF_021389955.1_0	GCF_021389955.1_0__WP_233777107.1_1,GCF_021389955.1_0__WP_233777107.1_0	Fulvivirga maritima	264	III-A	Bacteria	104264	264264	3.3e-24,0	85,0	4.4e-28,0	9.1e-24,0	83.5,0	0,0	7,0	93,0	34,1	124264	28,0	132,0	0.87,0
GCF_022649565.1_0__WP_017428209.1	DUF6602,protein	PF20247.2,protein	Domain of unknown function (DUF6602),protein	GCF_022649565.1_0	GCF_022649565.1_0__WP_017428209.1_2,GCF_022649565.1_0__WP_017428209.1_0	Paenibacillus polymyxa	330	III-B	Bacteria	104330	330330	3.1e-22,0	78.6,0	3e-26,0	3.1e-22,0	78.6,0	0.1,0	7,0	86,0	46,1	128330	40,0	147,0	0.83,0
GCF_022701015.1_2__WP_217021890.1	DUF6602,protein	PF20247.2,protein	Domain of unknown function (DUF6602),protein	GCF_022701015.1_2	GCF_022701015.1_2__WP_217021890.1_1,GCF_022701015.1_2__WP_217021890.1_0	Brevibacillus parabrevis	326	III-D	Bacteria	104326	326326	6.4e-23,0	80.8,0	6.7e-27,0	1.4e-22,0	79.7,0	0,0	6,0	104,0	41,1	138326	36,0	138,0	0.88,0
GCF_025149125.1_3__WP_007710759.1	DUF6602,protein	PF20247.2,protein	Domain of unknown function (DUF6602),protein	GCF_025149125.1_3	GCF_025149125.1_3__WP_007710759.1_1,GCF_025149125.1_3__WP_007710759.1_0	Enterocloster asparagiformis	318	III-D	Bacteria	104318	318318	5.6e-28,0	97.1,0	6.2e-32,0	1.3e-27,0	95.9,0	0.1,0	7,0	104,0	33,1	134318	27,0	134,0	0.93,0
GCF_027627475.1_0__WP_270165799.1	DUF6602,protein	PF20247.2,protein	Domain of unknown function (DUF6602),protein	GCF_027627475.1_0	GCF_027627475.1_0__WP_270165799.1_1,GCF_027627475.1_0__WP_270165799.1_0	Paenibacillus sp. SYP_B4298	307	III-B	Bacteria	104307	307307	2.2e-24,0	85.5,0	1.9e-28,0	3.9e-24,0	84.7,0	0,0	4,0	104,0	25,1	129307	22,0	129,0	0.86,0
GCF_027627475.1_2__WP_270164539.1	DUF6602,protein	PF20247.2,protein	Domain of unknown function (DUF6602),protein	GCF_027627475.1_2	GCF_027627475.1_2__WP_270164539.1_1,GCF_027627475.1_2__WP_270164539.1_0	Paenibacillus sp. SYP_B4298	342	III-D	Bacteria	104342	342342	1.8e-22,0	79.4,0	1.7e-26,0	3.6e-22,0	78.4,0	0,0	6,0	102,0	46,1	141342	41,0	144,0	0.86,0
GCF_028226775.1_1__WP_272048339.1	DUF6602,protein	PF20247.2,protein	Domain of unknown function (DUF6602),protein	GCF_028226775.1_1	GCF_028226775.1_1__WP_272048339.1_1,GCF_028226775.1_1__WP_272048339.1_0	Paenibacillus thiaminolyticus	311	III-B	Bacteria	104311	311311	1.3e-21,0	76.7,0	1.1e-25,0	2.3e-21,0	75.8,0	0,0	7,0	93,0	39,1	129311	34,0	142,0	0.82,0
GCF_028472825.1_0__WP_013659859.1	DUF6602,protein	PF20247.2,protein	Domain of unknown function (DUF6602),protein	GCF_028472825.1_0	GCF_028472825.1_0__WP_013659859.1_1,GCF_028472825.1_0__WP_013659859.1_0	Marinomonas mediterranea	256	III-B	Bacteria	104256	256256	4e-34,0	116.8,0	3e-38,0	6.2e-34,0	116.2,0	0.2,0	4,0	104,0	35,1	137256	33,0	137,0	0.95,0

## Sheet: csx23
query_name	target_name	target_accession	description.of.target	locus	locus_protein_domain	species	protein_length	Subtype	domain	tlen	qlen	E.value	score	c.Evalue	i.Evalue	domain_score	domain_bias	hmm_start	hmm_end	ali_start	ali_end	env_from	env_to	acc
GCF_003716875.1_0__WP_123016016.1	protein	protein	protein	GCF_003716875.1_0	GCF_003716875.1_0__WP_123016016.1_0	Vibrio zhugei	265	III-B	Bacteria	265	265	0	0	0	0	0	0	0	0	1	265	0	0	0
GCF_024346995.1_0__WP_205408775.1	protein	protein	protein	GCF_024346995.1_0	GCF_024346995.1_0__WP_205408775.1_0	Vibrio palustris	250	III-B	Bacteria	250	250	0	0	0	0	0	0	0	0	1	250	0	0	0
GCF_024347135.1_1__WP_074374950.1	protein	protein	protein	GCF_024347135.1_1	GCF_024347135.1_1__WP_074374950.1_0	Vibrio spartinae	255	III-B	Bacteria	255	255	0	0	0	0	0	0	0	0	1	255	0	0	0
GCF_916618745.1_0__WP_225757186.1	Cas_VVA1548,protein	PF09652.14,protein	Putative CRISPR-associated protein (Cas_VVA1548),protein	GCF_916618745.1_0	GCF_916618745.1_0__WP_225757186.1_1,GCF_916618745.1_0__WP_225757186.1_0	Cardiobacterium sp. Marseille_Q4385	271	III-B	Bacteria	91271	271271	1.6e-25,0	89.3,0	1.2e-29,0	2.4e-25,0	88.7,0	0,0	1,0	90,0	168,1	259271	168,0	260,0	0.93,0

## Sheet: csx1
query_name	target_name	target_accession	description.of.target	locus	locus_protein_domain	species	protein_length	Subtype	domain	tlen	qlen	E.value	score	c.Evalue	i.Evalue	domain_score	domain_bias	hmm_start	hmm_end	ali_start	ali_end	env_from	env_to	acc
GCA_000007225.1_0__AAL62574.1	Cas_DxTHG,protein	PF09455.14,protein	CRISPR-associated (Cas) DxTHG family,protein	GCA_000007225.1_0	GCA_000007225.1_0__AAL62574.1_1,GCA_000007225.1_0__AAL62574.1_0	Pyrobaculum aerophilum	551	III-A	Archaea	364551	551551	6.2e-08,0	32.8,0	4.4e-10,0	9e-06,0	25.7,0	0,0	2,0	128,0	165,1	340551	164,0	363,0	0.65,0
GCA_000008625.1_0__AAC06670.1	Cas_DxTHG,protein	PF09455.14,protein	CRISPR-associated (Cas) DxTHG family,protein	GCA_000008625.1_0	GCA_000008625.1_0__AAC06670.1_1,GCA_000008625.1_0__AAC06670.1_0	Aquifex aeolicus	453	III-B	Bacteria	364453	453453	4.7e-24,0	85.9,0	2.2e-28,0	4.7e-24,0	85.9,0	10.1,0	1,0	364,0	4,1	412453	4,0	412,0	0.69,0
GCA_000009745.1_0__BAC97576.1	Cas_DxTHG,protein	PF09455.14,protein	CRISPR-associated (Cas) DxTHG family,protein	GCA_000009745.1_0	GCA_000009745.1_0__BAC97576.1_1,GCA_000009745.1_0__BAC97576.1_0	Vibrio vulnificus	391	III-D	Bacteria	364391	391391	1.4e-34,0	120.5,0	8.2e-38,0	1.7e-33,0	116.9,0	0,0	2,0	362,0	4,1	356391	3,0	356,0	0.74,0
GCA_000011185.1_0__BAB59255.1	protein	protein	protein	GCA_000011185.1_0	GCA_000011185.1_0__BAB59255.1_0	Thermoplasma volcanium	406	III-A	Archaea	406	406	0	0	0	0	0	0	0	0	1	406	0	0	0
GCA_000013225.1_0__ABD01824.1	Cas_DxTHG,protein	PF09455.14,protein	CRISPR-associated (Cas) DxTHG family,protein	GCA_000013225.1_0	GCA_000013225.1_0__ABD01824.1_1,GCA_000013225.1_0__ABD01824.1_0	Synechococcus sp. JA_2_3B'a(2_13)	459	III-B	Bacteria	364459	459459	1e-98,0	331.5,0	5.5e-103,0	1.2e-98,0	331.4,0	0,0	2,0	364,0	20,1	415459	19,0	415,0	0.92,0
GCA_000013405.1_0__ABC76479.1	Cas_Cas02710,protein	PF09670.14,protein	CRISPR-associated protein (Cas_Cas02710),protein	GCA_000013405.1_0	GCA_000013405.1_0__ABC76479.1_1,GCA_000013405.1_0__ABC76479.1_0	Syntrophus aciditrophicus	412	III-B	Bacteria	378412	412412	1.6e-147,0	491.5,0	8.8e-152,0	1.8e-147,0	491.3,0	0,0	1,0	377,0	14,1	400412	14,0	401,0	0.99,0
GCA_000013445.1_0__ABD40484.1	Cas_DxTHG,protein	PF09455.14,protein	CRISPR-associated (Cas) DxTHG family,protein	GCA_000013445.1_0	GCA_000013445.1_0__ABD40484.1_1,GCA_000013445.1_0__ABD40484.1_0	Methanospirillum hungatei	417	III-D	Archaea	364417	417417	1.3e-88,0	298.3,0	7.2e-93,0	1.5e-88,0	298.1,0	0,0	1,0	364,0	3,1	386417	3,0	386,0	0.89,0
GCA_000014185.1_0__ABG03242.1	Cas_DxTHG,protein	PF09455.14,protein	CRISPR-associated (Cas) DxTHG family,protein	GCA_000014185.1_0	GCA_000014185.1_0__ABG03242.1_1,GCA_000014185.1_0__ABG03242.1_0	Rubrobacter xylanophilus	570	III-B	Bacteria	364570	570570	2.2e-78,0	264.6,0	3e-82,0	3.1e-78,0	264.1,0	0,0	1,0	364,0	3,1	380570	3,0	380,0	0.9,0
GCA_000014765.1_1__ABI60441.1	Cas_DxTHG,protein	PF09455.14,protein	CRISPR-associated (Cas) DxTHG family,protein	GCA_000014765.1_1	GCA_000014765.1_1__ABI60441.1_1,GCA_000014765.1_1__ABI60441.1_0	Nitrosomonas eutropha	389	III-A	Bacteria	364389	389389	7.5e-37,0	128,0	1.5e-40,0	3.2e-36,0	125.9,0	0,0	2,0	362,0	4,1	358389	3,0	359,0	0.7,0
GCA_000014945.1_1__ABK14441.1	Cas_DxTHG,protein	PF09455.14,protein	CRISPR-associated (Cas) DxTHG family,protein	GCA_000014945.1_1	GCA_000014945.1_1__ABK14441.1_1,GCA_000014945.1_1__ABK14441.1_0	Methanothrix thermoacetophila	583	III-B	Archaea	364583	583583	3.5e-71,0	240.9,0	2e-75,0	4.1e-71,0	240.7,0	0,0	1,0	364,0	25,1	403583	25,0	403,0	0.9,0
GCA_000015125.1_0__ABL66057.1	Cas_Cas02710,protein	PF09670.14,protein	CRISPR-associated protein (Cas_Cas02710),protein	GCA_000015125.1_0	GCA_000015125.1_0__ABL66057.1_1,GCA_000015125.1_0__ABL66057.1_0	Chlorobium phaeobacteroides	537	III-A	Bacteria	378537	537537	2.3e-17,0	63.1,0	3e-21,0	6.2e-17,0	61.7,0	3.6,0	45,0	200,0	170,1	341537	104,0	424,0	0.77,0
GCA_000015145.1_1__ABM80564.1	Cas_DxTHG,protein	PF09455.14,protein	CRISPR-associated (Cas) DxTHG family,protein	GCA_000015145.1_1	GCA_000015145.1_1__ABM80564.1_1,GCA_000015145.1_1__ABM80564.1_0	Hyperthermus butylicus	468	III-B	Archaea	364468	468468	9.4e-22,0	78.3,0	6.1e-26,0	1.3e-21,0	77.9,0	0.7,0	3,0	364,0	8,1	430468	6,0	430,0	0.66,0
GCA_000015805.1_1__ABO07707.1	protein	protein	protein	GCA_000015805.1_1	GCA_000015805.1_1__ABO07707.1_0	Pyrobaculum calidifontis	389	III-B	Archaea	389	389	0	0	0	0	0	0	0	0	1	389	0	0	0
GCA_000015865.1_0__ABN53264.1	Cas_DxTHG,protein	PF09455.14,protein	CRISPR-associated (Cas) DxTHG family,protein	GCA_000015865.1_0	GCA_000015865.1_0__ABN53264.1_1,GCA_000015865.1_0__ABN53264.1_0	Acetivibrio thermocellus	610	III-D	Bacteria	364610	610610	1.3e-99,0	334.4,0	6.4e-104,0	1.3e-99,0	334.4,0	5.7,0	1,0	364,0	3,1	437610	3,0	437,0	0.89,0
GCA_000015865.1_2__ABN54412.1	Cas_Cas02710,DUF6293,protein	PF09670.14,PF19810.3,protein	CRISPR-associated protein (Cas_Cas02710),Family of unknown function (DUF6293),protein	GCA_000015865.1_2	GCA_000015865.1_2__ABN54412.1_1,GCA_000015865.1_2__ABN54412.1_1,GCA_000015865.1_2__ABN54412.1_0	NA	430	Unknown	NA	378211430	430430430	1.2e-143,0.00032,0	478.7,20.8,0	2e-147,9.5e-08,0	1.4e-143,0.00066,0	478.5,19.8,0	0.9,0,0	1,5,0	377,118,0	10,3,1	409109430	10,1,0	410,126,0	0.99,0.9,0
GCA_000016165.1_2__ABO50159.1	Cas_Cas02710,Cas_Csm6,protein	PF09670.14,PF09659.14,protein	CRISPR-associated protein (Cas_Cas02710),CRISPR-associated protein (Cas_Csm6),protein	GCA_000016165.1_2	GCA_000016165.1_2__ABO50159.1_1,GCA_000016165.1_2__ABO50159.1_1,GCA_000016165.1_2__ABO50159.1_0	Desulforamulus reducens	419	III-A	Bacteria	378373419	419419419	8e-19,8.8e-05,0	67.9,21.7,0	6.7e-22,1.3e-08,0	4.6e-18,8.8e-05,0	65.4,21.7,0	3.6,0,0	22,3,0	371,74,0	50,66,1	385141419	27,64,0	392,163,0	0.79,0.8,0
GCA_000016385.1_0__ABP50712.1	Cas_DxTHG,protein	PF09455.14,protein	CRISPR-associated (Cas) DxTHG family,protein	GCA_000016385.1_0	GCA_000016385.1_0__ABP50712.1_1,GCA_000016385.1_0__ABP50712.1_0	Pyrobaculum arsenaticum	396	III-B	Archaea	364396	396396	7.1e-05,0	22.8,0	3.9e-08,0	8e-04,0	19.3,0	0,0	1,0	123,0	5,1	151396	5,0	173,0	0.64,0
GCA_000016665.1_1__ABQ90251.1	Cas_Cas02710,protein	PF09670.14,protein	CRISPR-associated protein (Cas_Cas02710),protein	GCA_000016665.1_1	GCA_000016665.1_1__ABQ90251.1_1,GCA_000016665.1_1__ABQ90251.1_0	Roseiflexus sp. RS_1	585	III-D	Bacteria	378585	585585	4.2e-17,0	62.2,0	2.4e-19,0	5e-15,0	55.4,0	0,0	26,0	155,0	110,1	243585	104,0	260,0	0.91,0
GCA_000016785.1_0__ABQ47112.1	Cas_DxTHG,protein	PF09455.14,protein	CRISPR-associated (Cas) DxTHG family,protein	GCA_000016785.1_0	GCA_000016785.1_0__ABQ47112.1_1,GCA_000016785.1_0__ABQ47112.1_0	Thermotoga petrophila	548	III-A	Bacteria	364548	548548	7e-52,0	177.4,0	2.3e-55,0	1.2e-51,0	176.7,0	2,0	1,0	364,0	6,1	371548	6,0	371,0	0.84,0
GCA_000017545.1_0__ABS61231.1	Cas_Cas02710,Cas_DxTHG,protein	PF09670.14,PF09455.14,protein	CRISPR-associated protein (Cas_Cas02710),CRISPR-associated (Cas) DxTHG family,protein	GCA_000017545.1_0	GCA_000017545.1_0__ABS61231.1_2,GCA_000017545.1_0__ABS61231.1_1,GCA_000017545.1_0__ABS61231.1_0	Fervidobacterium nodosum	543	III-A	Bacteria	378364543	543543543	6.4e-09,2.9e-62,0	35.3,211.6,0	4e-09,2.9e-65,0	2.8e-05,2e-61,0	23.3,208.8,0	0.1,2.1,0	5,1,0	80,364,0	416,3,1	492364543	412,3,0	502,364,0	0.78,0.85,0
GCA_000018425.1_2__ACA60292.1	Cas_Cas02710,protein	PF09670.14,protein	CRISPR-associated protein (Cas_Cas02710),protein	GCA_000018425.1_2	GCA_000018425.1_2__ACA60292.1_2,GCA_000018425.1_2__ACA60292.1_0	Candidatus Desulforudis audaxviator	314	III-D	Bacteria	378314	314314	5.1e-25,0	88.3,0	3.1e-28,0	6.5e-24,0	84.6,0	0,0	35,0	201,0	80,1	260314	68,0	307,0	0.82,0
GCA_000018565.1_0__ABX05119.1	Cas_Cas02710,protein	PF09670.14,protein	CRISPR-associated protein (Cas_Cas02710),protein	GCA_000018565.1_0	GCA_000018565.1_0__ABX05119.1_1,GCA_000018565.1_0__ABX05119.1_0	Herpetosiphon aurantiacus	453	III-A	Bacteria	378453	453453	0.00033,0	19.8,0	6.1e-08,0	0.00064,0	18.9,0	0,0	48,0	156,0	119,1	237453	105,0	246,0	0.69,0
GCA_000018565.1_1__ABX04565.1	Cas_DxTHG,protein	PF09455.14,protein	CRISPR-associated (Cas) DxTHG family,protein	GCA_000018565.1_1	GCA_000018565.1_1__ABX04565.1_1,GCA_000018565.1_1__ABX04565.1_0	Herpetosiphon aurantiacus	417	III-D	Bacteria	364417	417417	3.1e-79,0	267.4,0	1.8e-83,0	3.8e-79,0	267.2,0	0.4,0	1,0	364,0	5,1	390417	5,0	390,0	0.89,0
GCA_000018865.1_1__ABY33804.1	protein	protein	protein	GCA_000018865.1_1	GCA_000018865.1_1__ABY33804.1_0	Chloroflexus aurantiacus	490	III-A	Bacteria	490	490	0	0	0	0	0	0	0	0	1	490	0	0	0
GCA_000020485.1_0__ACL70259.1	Cas_DxTHG,protein	PF09455.14,protein	CRISPR-associated (Cas) DxTHG family,protein	GCA_000020485.1_0	GCA_000020485.1_0__ACL70259.1_1,GCA_000020485.1_0__ACL70259.1_0	Halothermothrix orenii	429	III-B	Bacteria	364429	429429	6.8e-89,0	299.2,0	4e-93,0	8.2e-89,0	298.9,0	11.7,0	1,0	364,0	5,1	400429	5,0	400,0	0.9,0
GCA_000020645.1_0__ACF44634.1	Cas_Cas02710,protein	PF09670.14,protein	CRISPR-associated protein (Cas_Cas02710),protein	GCA_000020645.1_0	GCA_000020645.1_0__ACF44634.1_1,GCA_000020645.1_0__ACF44634.1_0	Pelodictyon phaeoclathratiforme	501	III-A	Bacteria	378501	501501	1.3e-26,0	93.5,0	8.1e-30,0	5.6e-26,0	91.4,0	0.2,0	1,0	276,0	92,1	375501	92,0	429,0	0.75,0
GCA_000021685.1_1__ACM06504.1	Cas_Cas02710,protein	PF09670.14,protein	CRISPR-associated protein (Cas_Cas02710),protein	GCA_000021685.1_1	GCA_000021685.1_1__ACM06504.1_1,GCA_000021685.1_1__ACM06504.1_0	Thermomicrobium roseum	443	III-B	Bacteria	378443	443443	7.8e-53,0	179.8,0	4.8e-57,0	1e-52,0	179.5,0	0,0	2,0	366,0	25,1	403443	24,0	413,0	0.88,0
GCA_000021945.1_3__ACL23987.1	Cas_Cas02710,protein	PF09670.14,protein	CRISPR-associated protein (Cas_Cas02710),protein	GCA_000021945.1_3	GCA_000021945.1_3__ACL23987.1_1,GCA_000021945.1_3__ACL23987.1_0	Chloroflexus aggregans	577	III-D	Bacteria	378577	577577	2e-11,0	43.5,0	2.5e-15,0	5.1e-11,0	42.2,0	0,0	32,0	154,0	99,1	240577	64,0	260,0	0.75,0
GCA_000021945.1_4__ACL26291.1	protein	protein	protein	GCA_000021945.1_4	GCA_000021945.1_4__ACL26291.1_0	Chloroflexus aggregans	478	III-A	Bacteria	478	478	0	0	0	0	0	0	0	0	1	478	0	0	0
GCA_000023985.1_1__ACV24784.1	Cas_DxTHG,protein	PF09455.14,protein	CRISPR-associated (Cas) DxTHG family,protein	GCA_000023985.1_1	GCA_000023985.1_1__ACV24784.1_1,GCA_000023985.1_1__ACV24784.1_0	Methanocaldococcus fervens	452	III-A	Archaea	364452	452452	2e-24,0	87.1,0	9.5e-29,0	2e-24,0	87.1,0	14,0	1,0	364,0	4,1	391452	4,0	391,0	0.68,0
GCA_000024185.1_1__ADC47038.1	Cas_Cas02710,protein	PF09670.14,protein	CRISPR-associated protein (Cas_Cas02710),protein	GCA_000024185.1_1	GCA_000024185.1_1__ADC47038.1_1,GCA_000024185.1_1__ADC47038.1_0	Methanobrevibacter ruminantium	429	III-A	Archaea	378429	429429	1.9e-67,0	227.9,0	2.1e-71,0	2.2e-67,0	227.7,0	3.7,0	6,0	376,0	35,1	402429	30,0	404,0	0.85,0
GCA_000024205.1_0__ACV63735.1	Cas_Cas02710,Cas_DxTHG,protein	PF09670.14,PF09455.14,protein	CRISPR-associated protein (Cas_Cas02710),CRISPR-associated (Cas) DxTHG family,protein	GCA_000024205.1_0	GCA_000024205.1_0__ACV63735.1_2,GCA_000024205.1_0__ACV63735.1_1,GCA_000024205.1_0__ACV63735.1_0	Desulfofarcimen acetoxidans	551	III-B	Bacteria	378364551	551551551	1.1e-08,8e-95,0	34.6,318.7,0	6.5e-10,1.1e-98,0	6.8e-06,1.2e-94,0	25.3,318.2,0	0,0.1,0	4,1,0	81,364,0	424,3,1	504363551	422,3,0	524,363,0	0.8,0.9,0
GCA_000024285.1_1__ACV59308.1	Cas_DxTHG,protein	PF09455.14,protein	CRISPR-associated (Cas) DxTHG family,protein	GCA_000024285.1_1	GCA_000024285.1_1__ACV59308.1_1,GCA_000024285.1_1__ACV59308.1_0	Alicyclobacillus acidocaldarius	442	III-B	Bacteria	364442	442442	2.7e-66,0	224.9,0	1.8e-70,0	3.8e-66,0	224.4,0	0,0	1,0	362,0	6,1	404442	6,0	406,0	0.9,0
GCA_000024725.1_2__ADE15901.1	Cas_Cas02710,protein	PF09670.14,protein	CRISPR-associated protein (Cas_Cas02710),protein	GCA_000024725.1_2	GCA_000024725.1_2__ADE15901.1_2,GCA_000024725.1_2__ADE15901.1_0	Nitrosococcus halophilus	429	III-A	Bacteria	378429	429429	1.4e-43,0	149.4,0	3.3e-46,0	7e-42,0	143.8,0	0.6,0	25,0	369,0	64,1	392429	58,0	398,0	0.75,0
GCA_000025105.1_1__ADA67102.1	Cas_DxTHG,protein	PF09455.14,protein	CRISPR-associated (Cas) DxTHG family,protein	GCA_000025105.1_1	GCA_000025105.1_1__ADA67102.1_1,GCA_000025105.1_1__ADA67102.1_0	Thermotoga petrophila	548	III-A	Bacteria	364548	548548	1.1e-51,0	176.7,0	3.1e-55,0	1.6e-51,0	176.3,0	3.6,0	1,0	364,0	6,1	371548	6,0	371,0	0.84,0
GCA_000025605.1_0__ADC88650.1	protein	protein	protein	GCA_000025605.1_0	GCA_000025605.1_0__ADC88650.1_0	Thermocrinis albus	240	III-B	Bacteria	240	240	0	0	0	0	0	0	0	0	1	240	0	0	0
GCA_000025645.1_0__ADD01985.1	Cas_Cas02710,protein	PF09670.14,protein	CRISPR-associated protein (Cas_Cas02710),protein	GCA_000025645.1_0	GCA_000025645.1_0__ADD01985.1_1,GCA_000025645.1_0__ADD01985.1_0	Thermoanaerobacter italicus	491	III-B	Bacteria	378491	491491	1.1e-89,0	301.1,0	6.4e-94,0	1.3e-89,0	300.8,0	0.2,0	1,0	376,0	71,1	468491	71,0	470,0	0.88,0
GCA_000025665.1_0__ADD08832.1	Cas_DxTHG,protein	PF09455.14,protein	CRISPR-associated (Cas) DxTHG family,protein	GCA_000025665.1_0	GCA_000025665.1_0__ADD08832.1_1,GCA_000025665.1_0__ADD08832.1_0	Aciduliprofundum boonei	422	III-A	Archaea	364422	422422	5.8e-77,0	259.9,0	3.4e-81,0	7e-77,0	259.7,0	5,0	1,0	364,0	10,1	390422	10,0	390,0	0.9,0
GCA_000092945.1_2__ADG83318.1	Cas_Cas02710,protein	PF09670.14,protein	CRISPR-associated protein (Cas_Cas02710),protein	GCA_000092945.1_2	GCA_000092945.1_2__ADG83318.1_1,GCA_000092945.1_2__ADG83318.1_0	Thermincola potens	543	III-D	Bacteria	378543	543543	2.3e-24,0	86.1,0	8.1e-28,0	5.6e-24,0	84.9,0	0,0	48,0	197,0	150,1	305543	74,0	330,0	0.78,0
GCA_000145215.1_2__ADL43501.1	Cas_DxTHG,protein	PF09455.14,protein	CRISPR-associated (Cas) DxTHG family,protein	GCA_000145215.1_2	GCA_000145215.1_2__ADL43501.1_1,GCA_000145215.1_2__ADL43501.1_0	Caldicellulosiruptor obsidiansis	436	III-A	Bacteria	364436	436436	2.1e-19,0	70.6,0	1.9e-23,0	4e-19,0	69.7,0	17.2,0	1,0	362,0	9,1	399436	9,0	400,0	0.72,0
GCA_000145615.1_0__ADL68470.1	Cas_Cas02710,protein	PF09670.14,protein	CRISPR-associated protein (Cas_Cas02710),protein	GCA_000145615.1_0	GCA_000145615.1_0__ADL68470.1_1,GCA_000145615.1_0__ADL68470.1_0	Thermoanaerobacterium thermosaccharolyticum	474	III-B	Bacteria	378474	474474	9.6e-87,0	291.4,0	5.9e-91,0	1.2e-86,0	291.1,0	0.1,0	1,0	374,0	71,1	462474	71,0	466,0	0.93,0
GCA_000145615.1_1__ADL70084.1	Cas_DxTHG,protein	PF09455.14,protein	CRISPR-associated (Cas) DxTHG family,protein	GCA_000145615.1_1	GCA_000145615.1_1__ADL70084.1_1,GCA_000145615.1_1__ADL70084.1_0	Thermoanaerobacterium thermosaccharolyticum	431	III-D	Bacteria	364431	431431	3e-86,0	290.5,0	1.7e-90,0	3.5e-86,0	290.3,0	8.8,0	1,0	364,0	4,1	405431	4,0	405,0	0.86,0
GCA_000166355.1_1__ADQ08254.1	Cas_DxTHG,protein	PF09455.14,protein	CRISPR-associated (Cas) DxTHG family,protein	GCA_000166355.1_1	GCA_000166355.1_1__ADQ08254.1_1,GCA_000166355.1_1__ADQ08254.1_0	Caldicellulosiruptor hydrothermalis	473	III-A	Bacteria	364473	473473	1.8e-08,0	34.6,0	1.2e-12,0	2.5e-08,0	34.2,0	3.1,0	1,0	364,0	2,1	437473	2,0	437,0	0.66,0
GCA_000177635.2_0__ADU65774.1	Cas_DxTHG,protein	PF09455.14,protein	CRISPR-associated (Cas) DxTHG family,protein	GCA_000177635.2_0	GCA_000177635.2_0__ADU65774.1_1,GCA_000177635.2_0__ADU65774.1_0	Desulfurispirillum indicum	435	III-A	Bacteria	364435	435435	4.7e-21,0	76,0	3.2e-25,0	6.6e-21,0	75.5,0	3.5,0	87,0	362,0	94,1	385435	63,0	386,0	0.76,0
GCA_000184925.1_0__ADU75698.1	Cas_DxTHG,protein	PF09455.14,protein	CRISPR-associated (Cas) DxTHG family,protein	GCA_000184925.1_0	GCA_000184925.1_0__ADU75698.1_1,GCA_000184925.1_0__ADU75698.1_0	Acetivibrio thermocellus	610	III-D	Bacteria	364610	610610	1.3e-99,0	334.4,0	6.4e-104,0	1.3e-99,0	334.4,0	5.7,0	1,0	364,0	3,1	437610	3,0	437,0	0.89,0
GCA_000184925.1_1__ADU73840.1	Cas_Cas02710,DUF6293,protein	PF09670.14,PF19810.3,protein	CRISPR-associated protein (Cas_Cas02710),Family of unknown function (DUF6293),protein	GCA_000184925.1_1	GCA_000184925.1_1__ADU73840.1_1,GCA_000184925.1_1__ADU73840.1_1,GCA_000184925.1_1__ADU73840.1_0	Acetivibrio thermocellus	488	III-D	Bacteria	378211488	488488488	1.7e-143,0.00039,0	478.2,20.5,0	3.1e-147,1.2e-07,0	2.2e-143,0.00082,0	477.9,19.5,0	0.9,0,0	1,5,0	377,118,0	68,61,1	467167488	68,59,0	468,184,0	0.99,0.9,0
GCA_000195335.1_0__AEB12643.1	Cas_Cas02710,protein	PF09670.14,protein	CRISPR-associated protein (Cas_Cas02710),protein	GCA_000195335.1_0	GCA_000195335.1_0__AEB12643.1_1,GCA_000195335.1_0__AEB12643.1_0	Marinithermus hydrothermalis	476	III-B	Bacteria	378476	476476	7.1e-83,0	278.7,0	8.5e-87,0	8.8e-83,0	278.4,0	0.4,0	2,0	371,0	75,1	451476	74,0	457,0	0.94,0
GCA_000195335.1_4__AEB10945.1	Cas_Cas02710,protein	PF09670.14,protein	CRISPR-associated protein (Cas_Cas02710),protein	GCA_000195335.1_4	GCA_000195335.1_4__AEB10945.1_1,GCA_000195335.1_4__AEB10945.1_0	Marinithermus hydrothermalis	397	III-A	Bacteria	378397	397397	6e-92,0	308.6,0	3.4e-96,0	7.1e-92,0	308.3,0	0.2,0	2,0	374,0	12,1	386397	11,0	388,0	0.97,0
GCA_000199675.1_1__BAJ64480.1	Cas_DxTHG,protein	PF09455.14,protein	CRISPR-associated (Cas) DxTHG family,protein	GCA_000199675.1_1	GCA_000199675.1_1__BAJ64480.1_1,GCA_000199675.1_1__BAJ64480.1_0	Anaerolinea thermophila	410	III-A	Bacteria	364410	410410	1.5e-91,0	308,0	8e-96,0	1.7e-91,0	307.8,0	0,0	1,0	363,0	3,1	383410	3,0	384,0	0.91,0
GCA_000212395.1_2__AEE15342.1	Cas_DxTHG,Cas_csx3,protein	PF09455.14,PF09620.14,protein	CRISPR-associated (Cas) DxTHG family,CRISPR-associated protein (Cas_csx3),protein	GCA_000212395.1_2	GCA_000212395.1_2__AEE15342.1_1,GCA_000212395.1_2__AEE15342.1_1,GCA_000212395.1_2__AEE15342.1_0	Thermodesulfobium narugense	483	III-A	Bacteria	364,79,483	483483483	6.4e-66,9.6e-05,0	223.6,22.4,0	6.1e-70,1.8e-08,0	6.4e-66,0.00019,0	223.6,21.5,0	13.2,0,0	1,25,0	364,61,0	5,437,1	363474483	5,421,0	363,482,0	0.85,0.76,0
GCA_000214415.1_2__AEF96789.1	Cas_DxTHG,protein	PF09455.14,protein	CRISPR-associated (Cas) DxTHG family,protein	GCA_000214415.1_2	GCA_000214415.1_2__AEF96789.1_1,GCA_000214415.1_2__AEF96789.1_0	Methanotorris igneus	420	III-A	Archaea	364420	420420	2.5e-82,0	277.6,0	1.6e-86,0	3.3e-82,0	277.2,0	19.1,0	1,0	364,0	4,1	393420	4,0	393,0	0.88,0
GCA_000215975.1_1__AEH23203.1	Cas_DxTHG,protein	PF09455.14,protein	CRISPR-associated (Cas) DxTHG family,protein	GCA_000215975.1_1	GCA_000215975.1_1__AEH23203.1_1,GCA_000215975.1_1__AEH23203.1_0	Thermodesulfobacterium geofontis	455	III-A	Bacteria	364455	455455	1.1e-18,0	68.2,0	6.3e-23,0	1.3e-18,0	68,0	10.8,0	2,0	364,0	2,1	422455	1,0	422,0	0.73,0
GCA_000215995.1_1__AEH24483.1	Cas_DxTHG,protein	PF09455.14,protein	CRISPR-associated (Cas) DxTHG family,protein	GCA_000215995.1_1	GCA_000215995.1_1__AEH24483.1_1,GCA_000215995.1_1__AEH24483.1_0	Pyrococcus yayanosii	397	III-B	Archaea	364397	397397	5e-81,0	273.3,0	2.8e-85,0	5.8e-81,0	273.1,0	11,0	1,0	364,0	2,1	369397	2,0	369,0	0.88,0
GCA_000215995.1_2__AEH25119.1	Cas_DxTHG,protein	PF09455.14,protein	CRISPR-associated (Cas) DxTHG family,protein	GCA_000215995.1_2	GCA_000215995.1_2__AEH25119.1_1,GCA_000215995.1_2__AEH25119.1_0	Pyrococcus yayanosii	429	III-A	Archaea	364429	429429	7.8e-09,0	35.8,0	3.8e-12,0	7.8e-08,0	32.5,0	0,0	2,0	155,0	4,1	169429	3,0	269,0	0.68,0
GCA_000217795.1_1__AEH45206.1	Cas_Cas02710,protein	PF09670.14,protein	CRISPR-associated protein (Cas_Cas02710),protein	GCA_000217795.1_1	GCA_000217795.1_1__AEH45206.1_1,GCA_000217795.1_1__AEH45206.1_0	Thermodesulfatator indicus	421	III-B	Bacteria	378421	421421	4e-69,0	233.5,0	2.3e-73,0	4.8e-69,0	233.2,0	2.2,0	2,0	377,0	25,1	403421	24,0	404,0	0.85,0
GCA_000227685.3_4__AHE98422.1	Cas_DxTHG,Cas_VVA1548,protein	PF09455.14,PF09652.14,protein	CRISPR-associated (Cas) DxTHG family,Putative CRISPR-associated protein (Cas_VVA1548),protein	GCA_000227685.3_4	GCA_000227685.3_4__AHE98422.1_1,GCA_000227685.3_4__AHE98422.1_1,GCA_000227685.3_4__AHE98422.1_0	Thioalkalivibrio paradoxus	503	III-B	Bacteria	364,91,503	503503503	3.6e-46,1.1e-39,0	158.6,134.7,0	4.1e-50,2.1e-43,0	4.2e-46,2.2e-39,0	158.4,133.8,0	0,0,0	2,1,0	364,90,0	5,410,1	372499503	4,410,0	372,500,0	0.8,0.99,0
GCA_000227705.3_2__AGA59178.1	Cas_Cas02710,protein	PF09670.14,protein	CRISPR-associated protein (Cas_Cas02710),protein	GCA_000227705.3_2	GCA_000227705.3_2__AGA59178.1_1,GCA_000227705.3_2__AGA59178.1_0	Thermobacillus composti	449	III-D	Bacteria	378449	449449	6.6e-53,0	180.1,0	7.1e-57,0	1.5e-52,0	178.9,0	0.1,0	2,0	376,0	14,1	419449	13,0	421,0	0.8,0
GCA_000234805.1_1__AET32466.1	Cas_DxTHG,protein	PF09455.14,protein	CRISPR-associated (Cas) DxTHG family,protein	GCA_000234805.1_1	GCA_000234805.1_1__AET32466.1_1,GCA_000234805.1_1__AET32466.1_0	Pyrobaculum ferrireducens	488	III-B	Archaea	364488	488488	2.1e-13,0	50.8,0	4.7e-17,0	9.7e-13,0	48.6,0	0,0	1,0	364,0	8,1	451488	8,0	451,0	0.58,0
GCA_000236585.1_0__AEV16381.1	Cas_Cas02710,protein	PF09670.14,protein	CRISPR-associated protein (Cas_Cas02710),protein	GCA_000236585.1_0	GCA_000236585.1_0__AEV16381.1_1,GCA_000236585.1_0__AEV16381.1_0	Thermus sp. CCB_US3_UF1	401	III-A	Bacteria	378401	401401	2.2e-112,0	375.8,0	1.2e-116,0	2.5e-112,0	375.7,0	0,0	2,0	377,0	14,1	391401	13,0	392,0	0.99,0
GCA_000250635.1_1__AFC23189.1	Cas_DxTHG,protein	PF09455.14,protein	CRISPR-associated (Cas) DxTHG family,protein	GCA_000250635.1_1	GCA_000250635.1_1__AFC23189.1_1,GCA_000250635.1_1__AFC23189.1_0	NA	407	Unknown	NA	364407	407407	6.4e-41,0	141.4,0	3.6e-45,0	7.5e-41,0	141.1,0	5,0	1,0	362,0	5,1	379407	5,0	381,0	0.74,0
GCA_000258425.1_0__AFH42075.1	Cas_DxTHG,protein	PF09455.14,protein	CRISPR-associated (Cas) DxTHG family,protein	GCA_000258425.1_0	GCA_000258425.1_0__AFH42075.1_1,GCA_000258425.1_0__AFH42075.1_0	Fervidicoccus fontis	515	III-B	Archaea	364515	515515	1.2e-18,0	68,0	7.2e-23,0	1.5e-18,0	67.8,0	0.4,0	2,0	364,0	19,1	482515	18,0	482,0	0.66,0
GCA_000263735.1_1__AFK21707.1	Cas_DxTHG,protein	PF09455.14,protein	CRISPR-associated (Cas) DxTHG family,protein	GCA_000263735.1_1	GCA_000263735.1_1__AFK21707.1_1,GCA_000263735.1_1__AFK21707.1_0	Pyrococcus sp. ST04	424	III-A	Archaea	364424	424424	2.1e-17,0	64,0	9.1e-21,0	1.9e-16,0	60.9,0	0.9,0	1,0	364,0	3,1	382424	3,0	382,0	0.57,0
GCA_000266925.1_1__AFM21748.1	Cas_DxTHG,protein	PF09455.14,protein	CRISPR-associated (Cas) DxTHG family,protein	GCA_000266925.1_1	GCA_000266925.1_1__AFM21748.1_1,GCA_000266925.1_1__AFM21748.1_0	Acetomicrobium mobile	554	III-B	Bacteria	364554	554554	1.4e-45,0	156.7,0	3e-49,0	3.1e-45,0	155.6,0	2.3,0	2,0	364,0	4,1	370554	3,0	370,0	0.84,0
GCA_000275605.1_0__AFN03918.1	Cas_DxTHG,protein	PF09455.14,protein	CRISPR-associated (Cas) DxTHG family,protein	GCA_000275605.1_0	GCA_000275605.1_0__AFN03918.1_1,GCA_000275605.1_0__AFN03918.1_0	Pyrococcus furiosus	480	III-B	Archaea	364480	480480	1.2e-21,0	78,0	8.7e-25,0	1.8e-20,0	74.1,0	10.6,0	1,0	364,0	5,1	439480	5,0	439,0	0.61,0
GCA_000281175.1_2__BAL99255.1	Cas_DxTHG,protein	PF09455.14,protein	CRISPR-associated (Cas) DxTHG family,protein	GCA_000281175.1_2	GCA_000281175.1_2__BAL99255.1_1,GCA_000281175.1_2__BAL99255.1_0	Caldilinea aerophila	418	III-A	Bacteria	364418	418418	8.2e-85,0	285.8,0	9e-89,0	9.4e-85,0	285.6,0	0,0	1,0	363,0	2,1	391418	2,0	392,0	0.9,0
GCA_000316575.1_2__AFY30687.1	protein	protein	protein	GCA_000316575.1_2	GCA_000316575.1_2__AFY30687.1_0	Calothrix sp. PCC 7507	530	III-B	Bacteria	530	530	0	0	0	0	0	0	0	0	1	530	0	0	0
GCA_000317085.1_0__AFY74780.1	protein	protein	protein	GCA_000317085.1_0	GCA_000317085.1_0__AFY74780.1_0	Synechococcus sp. PCC 7502	499	III-B	Bacteria	499	499	0	0	0	0	0	0	0	0	1	499	0	0	0
GCA_000317105.1_4__AFY80147.1	Cas_DxTHG,protein	PF09455.14,protein	CRISPR-associated (Cas) DxTHG family,protein	GCA_000317105.1_4	GCA_000317105.1_4__AFY80147.1_1,GCA_000317105.1_4__AFY80147.1_0	Oscillatoria acuminata	413	III-D	Bacteria	364413	413413	1.4e-104,0	350.8,0	7.6e-109,0	1.6e-104,0	350.6,0	0.1,0	2,0	364,0	3,1	382413	2,0	382,0	0.93,0
GCA_000317475.1_5__AFZ05113.1	Cas_Csm6,protein	PF09659.14,protein	CRISPR-associated protein (Cas_Csm6),protein	GCA_000317475.1_5	GCA_000317475.1_5__AFZ05113.1_1,GCA_000317475.1_5__AFZ05113.1_0	Oscillatoria nigro_viridis	498	III-B	Bacteria	373498	498498	5.1e-05,0	22.4,0	4.4e-09,0	9.1e-05,0	21.6,0	0,0	69,0	334,0	189,1	447498	168,0	455,0	0.81,0
GCA_000317635.1_0__AFZ43536.1	Cas_DxTHG,protein	PF09455.14,protein	CRISPR-associated (Cas) DxTHG family,protein	GCA_000317635.1_0	GCA_000317635.1_0__AFZ43536.1_1,GCA_000317635.1_0__AFZ43536.1_0	Halothece sp. PCC 7418	403	III-B	Bacteria	364403	403403	1.3e-104,0	350.9,0	7.3e-109,0	1.5e-104,0	350.7,0	0.7,0	2,0	364,0	3,1	372403	2,0	372,0	0.91,0
GCA_000317675.1_2__AFZ55550.1	Cas_Csm6,Cas_Csm6,protein	PF09659.14,PF09659.14,protein	CRISPR-associated protein (Cas_Csm6),CRISPR-associated protein (Cas_Csm6),protein	GCA_000317675.1_2	GCA_000317675.1_2__AFZ55550.1_1,GCA_000317675.1_2__AFZ55550.1_2,GCA_000317675.1_2__AFZ55550.1_0	Cyanobacterium aponinum	434	III-B	Bacteria	373373434	434434434	5.4e-13,5.4e-13,0	48.7,48.7,0	5.9e-09,4.5e-11,0	0.00012,9.3e-07,0	21.2,28.1,0	0,7.3,0	19,101,0	75,355,0	94,154,1	152412434	78,141,0	158,427,0	0.83,0.68,0
GCA_000317675.1_3__AFZ52718.1	Cas_DxTHG,protein	PF09455.14,protein	CRISPR-associated (Cas) DxTHG family,protein	GCA_000317675.1_3	GCA_000317675.1_3__AFZ52718.1_1,GCA_000317675.1_3__AFZ52718.1_0	Cyanobacterium aponinum	415	III-D	Bacteria	364415	415415	4e-100,0	336.2,0	4.4e-104,0	4.6e-100,0	336,0	10.6,0	1,0	364,0	2,1	376415	2,0	376,0	0.92,0
GCA_000321415.2_2__AGA33151.1	Cas_DxTHG,Cas_VVA1548,protein	PF09455.14,PF09652.14,protein	CRISPR-associated (Cas) DxTHG family,Putative CRISPR-associated protein (Cas_VVA1548),protein	GCA_000321415.2_2	GCA_000321415.2_2__AGA33151.1_1,GCA_000321415.2_2__AGA33151.1_1,GCA_000321415.2_2__AGA33151.1_0	Thioalkalivibrio nitratireducens	503	III-B	Bacteria	364,91,503	503503503	1e-46,4e-40,0	160.4,136.1,0	1.2e-50,7.5e-44,0	1.2e-46,7.8e-40,0	160.2,135.2,0	0,0,0	2,1,0	364,90,0	5,410,1	372499503	4,410,0	372,500,0	0.81,0.99,0
GCA_000446015.1_1__AGT34797.1	Cas_DxTHG,protein	PF09455.14,protein	CRISPR-associated (Cas) DxTHG family,protein	GCA_000446015.1_1	GCA_000446015.1_1__AGT34797.1_1,GCA_000446015.1_1__AGT34797.1_0	Thermofilum adornatum	551	III-B	Archaea	364551	551551	3e-13,0	50.3,0	2.5e-14,0	5.2e-10,0	39.7,0	0,0	2,0	216,0	9,1	303551	8,0	373,0	0.69,0
GCA_000478825.2_0__AIE73560.1	Cas_DxTHG,protein	PF09455.14,protein	CRISPR-associated (Cas) DxTHG family,protein	GCA_000478825.2_0	GCA_000478825.2_0__AIE73560.1_1,GCA_000478825.2_0__AIE73560.1_0	Synechocystis sp. PCC 6714	420	III-B	Bacteria	364420	420420	5.4e-84,0	283.1,0	6e-88,0	6.2e-84,0	282.9,0	0,0	1,0	364,0	3,1	379420	3,0	379,0	0.91,0
GCA_000484535.1_2__AGY60308.1	Cas_Cas02710,Cas_Csm6,protein	PF09670.14,PF09659.14,protein	CRISPR-associated protein (Cas_Cas02710),CRISPR-associated protein (Cas_Csm6),protein	GCA_000484535.1_2	GCA_000484535.1_2__AGY60308.1_2,GCA_000484535.1_2__AGY60308.1_1,GCA_000484535.1_2__AGY60308.1_0	NA	419	Unknown	NA	378373419	419419419	2e-05,4.2e-10,0	23.8,39.2,0	1.1e-08,3.8e-08,0	0.00011,0.00039,0	21.3,19.5,0	0.1,0,0	205,37,0	361,77,0	220,114,1	379155419	183,107,0	389,159,0	0.74,0.81,0
GCA_000739065.1_1__AIJ06333.1	Cas_DxTHG,protein	PF09455.14,protein	CRISPR-associated (Cas) DxTHG family,protein	GCA_000739065.1_1	GCA_000739065.1_1__AIJ06333.1_1,GCA_000739065.1_1__AIJ06333.1_0	Methanocaldococcus bathoardescens	632	III-A	Archaea	364632	632632	9.8e-47,0	160.5,0	4.7e-51,0	9.8e-47,0	160.5,0	11.5,0	1,0	362,0	4,1	391632	4,0	393,0	0.77,0
GCA_000769655.1_0__AIU70780.1	Cas_DxTHG,protein	PF09455.14,protein	CRISPR-associated (Cas) DxTHG family,protein	GCA_000769655.1_0	GCA_000769655.1_0__AIU70780.1_1,GCA_000769655.1_0__AIU70780.1_0	Thermococcus eurythermalis	475	III-B	Archaea	364475	475475	3.6e-16,0	59.9,0	6.1e-18,0	1.3e-13,0	51.6,0	0,0	1,0	139,0	4,1	194475	4,0	235,0	0.74,0
GCA_000968375.1_0__AKA67809.1	protein	protein	protein	GCA_000968375.1_0	GCA_000968375.1_0__AKA67809.1_0	Clostridium scatologenes	501	III-B	Bacteria	501	501	0	0	0	0	0	0	0	0	1	501	0	0	0
GCA_000970005.1_3__AKB21950.1	protein	protein	protein	GCA_000970005.1_3	GCA_000970005.1_3__AKB21950.1_0	Methanosarcina sp. WH1	1359	III-A	Archaea	1359	1359	0	0	0	0	0	0	0	0	1	1359	0	0	0
GCA_000988605.1_2__AKG18403.1	Cas_DxTHG,protein	PF09455.14,protein	CRISPR-associated (Cas) DxTHG family,protein	GCA_000988605.1_2	GCA_000988605.1_2__AKG18403.1_1,GCA_000988605.1_2__AKG18403.1_0	Moraxella bovoculi	395	III-B	Bacteria	364395	395395	3.4e-50,0	171.9,0	2.9e-54,0	6e-50,0	171.1,0	0.2,0	2,0	362,0	4,1	361395	3,0	361,0	0.81,0
GCA_001189275.1_0__AKT34245.1	Cas_DxTHG,protein	PF09455.14,protein	CRISPR-associated (Cas) DxTHG family,protein	GCA_001189275.1_0	GCA_001189275.1_0__AKT34245.1_1,GCA_001189275.1_0__AKT34245.1_0	Pyrobaculum sp. WP30	493	III-A	Archaea	364493	493493	2.7e-10,0	40.6,0	9e-14,0	1.9e-09,0	37.8,0	0,0	4,0	363,0	10,1	451493	7,0	461,0	0.52,0
GCA_001189275.1_1__AKT34222.1	Cas_DxTHG,protein	PF09455.14,protein	CRISPR-associated (Cas) DxTHG family,protein	GCA_001189275.1_1	GCA_001189275.1_1__AKT34222.1_1,GCA_001189275.1_1__AKT34222.1_0	Pyrobaculum sp. WP30	542	III-B	Archaea	364542	542542	2.1e-06,0	27.8,0	2.4e-10,0	5e-06,0	26.6,0	0,0	3,0	130,0	72,1	261542	70,0	269,0	0.54,0
GCA_001189555.1_0__AKT53065.1	Cas_DxTHG,protein	PF09455.14,protein	CRISPR-associated (Cas) DxTHG family,protein	GCA_001189555.1_0	GCA_001189555.1_0__AKT53065.1_1,GCA_001189555.1_0__AKT53065.1_0	Selenomonas sp. oral taxon 478	618	III-D	Bacteria	364618	618618	5.3e-20,0	72.5,0	6.9e-24,0	1.4e-19,0	71.1,0	0,0	106,0	303,0	166,1	364618	57,0	387,0	0.77,0
GCA_001274575.1_0__ALA70699.1	Cas_DxTHG,protein	PF09455.14,protein	CRISPR-associated (Cas) DxTHG family,protein	GCA_001274575.1_0	GCA_001274575.1_0__ALA70699.1_1,GCA_001274575.1_0__ALA70699.1_0	Geobacillus stearothermophilus	446	III-B	Bacteria	364446	446446	6e-83,0	279.6,0	3.3e-87,0	6.9e-83,0	279.4,0	0.1,0	1,0	363,0	5,1	403446	5,0	404,0	0.86,0
GCA_001277295.1_0__ALB43403.1	protein	protein	protein	GCA_001277295.1_0	GCA_001277295.1_0__ALB43403.1_0	NA	557	Unknown	NA	557	557	0	0	0	0	0	0	0	0	1	557	0	0	0
GCA_001295365.1_0__ALF10767.1	Cas_DxTHG,protein	PF09455.14,protein	CRISPR-associated (Cas) DxTHG family,protein	GCA_001295365.1_0	GCA_001295365.1_0__ALF10767.1_1,GCA_001295365.1_0__ALF10767.1_0	Parageobacillus thermoglucosidasius	437	III-B	Bacteria	364437	437437	7.7e-84,0	282.6,0	4.3e-88,0	8.8e-84,0	282.4,0	1.4,0	1,0	363,0	5,1	403437	5,0	404,0	0.88,0
GCA_001399775.1_1__ALJ91728.1	Cas_DxTHG,protein	PF09455.14,protein	CRISPR-associated (Cas) DxTHG family,protein	GCA_001399775.1_1	GCA_001399775.1_1__ALJ91728.1_1,GCA_001399775.1_1__ALJ91728.1_0	Thermus aquaticus	377	III-B	Bacteria	364377	377377	5e-69,0	233.8,0	5.7e-73,0	5.9e-69,0	233.6,0	0,0	26,0	364,0	6,1	340377	2,0	340,0	0.89,0
GCA_001455205.1_0__ALQ50417.1	Cas_Cas02710,protein	PF09670.14,protein	CRISPR-associated protein (Cas_Cas02710),protein	GCA_001455205.1_0	GCA_001455205.1_0__ALQ50417.1_1,GCA_001455205.1_0__ALQ50417.1_0	Nitrosomonas ureae	421	III-A	Bacteria	378421	421421	4.5e-46,0	157.6,0	8e-49,0	1.7e-44,0	152.4,0	0,0	2,0	372,0	15,1	392421	14,0	396,0	0.8,0
GCA_001477655.1_0__ALT68974.1	Cas_Cas02710,protein	PF09670.14,protein	CRISPR-associated protein (Cas_Cas02710),protein	GCA_001477655.1_0	GCA_001477655.1_0__ALT68974.1_1,GCA_001477655.1_0__ALT68974.1_0	Methanobrevibacter millerae	445	III-A	Archaea	378445	445445	6.4e-69,0	232.8,0	4.1e-73,0	8.5e-69,0	232.4,0	7.2,0	4,0	375,0	17,1	421445	15,0	424,0	0.89,0
GCA_001548395.1_2__BAU44915.1	Cas_DxTHG,protein	PF09455.14,protein	CRISPR-associated (Cas) DxTHG family,protein	GCA_001548395.1_2	GCA_001548395.1_2__BAU44915.1_1,GCA_001548395.1_2__BAU44915.1_0	Leptolyngbya sp. O_77	411	III-D	Bacteria	364411	411411	3.9e-96,0	323,0	2.1e-100,0	4.5e-96,0	322.8,0	0.3,0	1,0	364,0	6,1	381411	6,0	381,0	0.92,0
GCA_001548455.1_2__BAU08003.1	Cas_DxTHG,protein	PF09455.14,protein	CRISPR-associated (Cas) DxTHG family,protein	GCA_001548455.1_2	GCA_001548455.1_2__BAU08003.1_1,GCA_001548455.1_2__BAU08003.1_0	Fischerella sp. NIES_3754	416	III-A	Bacteria	364416	416416	1e-91,0	308.5,0	5.7e-96,0	1.2e-91,0	308.3,0	3.1,0	1,0	364,0	3,1	381416	3,0	381,0	0.87,0
GCA_001563245.1_1__AMK15253.1	Cas_Cas02710,protein	PF09670.14,protein	CRISPR-associated protein (Cas_Cas02710),protein	GCA_001563245.1_1	GCA_001563245.1_1__AMK15253.1_1,GCA_001563245.1_1__AMK15253.1_0	Methanobrevibacter olleyae	457	III-A	Archaea	378457	457457	7.1e-60,0	203,0	4.5e-64,0	9.4e-60,0	202.6,0	3.7,0	1,0	372,0	16,1	433457	16,0	438,0	0.85,0
GCA_001564455.1_1__AMK53277.1	Cas_DxTHG,protein	PF09455.14,protein	CRISPR-associated (Cas) DxTHG family,protein	GCA_001564455.1_1	GCA_001564455.1_1__AMK53277.1_1,GCA_001564455.1_1__AMK53277.1_0	Faecalibaculum rodentium	412	III-A	Bacteria	364412	412412	3.9e-27,0	96,0	4e-31,0	8.2e-27,0	94.9,0	2.1,0	3,0	361,0	4,1	388412	3,0	390,0	0.65,0
GCA_001644665.1_1__ANE40721.1	Cas_DxTHG,protein	PF09455.14,protein	CRISPR-associated (Cas) DxTHG family,protein	GCA_001644665.1_1	GCA_001644665.1_1__ANE40721.1_1,GCA_001644665.1_1__ANE40721.1_0	Fervidobacterium pennivorans	531	III-A	Bacteria	364531	531531	1e-44,0	153.9,0	1.5e-48,0	1e-44,0	153.9,0	4.5,0	1,0	364,0	3,1	355531	3,0	355,0	0.84,0
GCA_001697245.1_2__ANW99955.1	Cas_DxTHG,protein	PF09455.14,protein	CRISPR-associated (Cas) DxTHG family,protein	GCA_001697245.1_2	GCA_001697245.1_2__ANW99955.1_1,GCA_001697245.1_2__ANW99955.1_0	Thermoclostridium stercorarium	601	III-D	Bacteria	364601	601601	9.4e-100,0	334.9,0	4.5e-104,0	9.4e-100,0	334.9,0	6.3,0	1,0	364,0	3,1	427601	3,0	427,0	0.89,0
GCA_001941365.1_1__APT72990.1	Cas_DxTHG,protein	PF09455.14,protein	CRISPR-associated (Cas) DxTHG family,protein	GCA_001941365.1_1	GCA_001941365.1_1__APT72990.1_1,GCA_001941365.1_1__APT72990.1_0	Thermosipho sp. 1063	453	III-A	Bacteria	364453	453453	3.1e-12,0	47,0	1.9e-16,0	3.9e-12,0	46.7,0	15.6,0	2,0	364,0	4,1	423453	3,0	423,0	0.63,0
GCA_002006175.2_0__URZ04942.1	Cas_Cas02710,protein	PF09670.14,protein	CRISPR-associated protein (Cas_Cas02710),protein	GCA_002006175.2_0	GCA_002006175.2_0__URZ04942.1_1,GCA_002006175.2_0__URZ04942.1_0	Clostridium felsineum	501	III-A	Bacteria	378501	501501	8.1e-13,0	48.1,0	3e-15,0	3.1e-11,0	42.9,0	3.8,0	40,0	376,0	124,1	465501	82,0	467,0	0.73,0
GCA_002139875.1_0__ARR04379.1	Cas_DxTHG,protein	PF09455.14,protein	CRISPR-associated (Cas) DxTHG family,protein	GCA_002139875.1_0	GCA_002139875.1_0__ARR04379.1_1,GCA_002139875.1_0__ARR04379.1_0	Campylobacter sp. RM12175	410	III-A	Bacteria	364410	410410	8.3e-19,0	68.6,0	5.4e-23,0	1.1e-18,0	68.2,0	15.5,0	2,0	362,0	4,1	383410	3,0	384,0	0.61,0
GCA_002157895.1_1__ART83443.1	Cas_DxTHG,protein	PF09455.14,protein	CRISPR-associated (Cas) DxTHG family,protein	GCA_002157895.1_1	GCA_002157895.1_1__ART83443.1_1,GCA_002157895.1_1__ART83443.1_0	Oceanisphaera profunda	388	III-D	Bacteria	364388	388388	9.3e-35,0	121.1,0	6.4e-39,0	1.3e-34,0	120.6,0	0,0	2,0	362,0	4,1	357388	3,0	357,0	0.8,0
GCA_002162355.1_0__ARU61776.1	Cas_Cas02710,protein	PF09670.14,protein	CRISPR-associated protein (Cas_Cas02710),protein	GCA_002162355.1_0	GCA_002162355.1_0__ARU61776.1_1,GCA_002162355.1_0__ARU61776.1_0	Tumebacillus avium	486	III-D	Bacteria	378486	486486	1.6e-52,0	178.8,0	1.1e-56,0	2.2e-52,0	178.4,0	2.3,0	37,0	376,0	114,1	460486	89,0	462,0	0.85,0
GCA_002214505.1_1__ASJ09257.1	Cas_DxTHG,protein	PF09455.14,protein	CRISPR-associated (Cas) DxTHG family,protein	GCA_002214505.1_1	GCA_002214505.1_1__ASJ09257.1_1,GCA_002214505.1_1__ASJ09257.1_0	Thermococcus siculi	499	III-B	Archaea	364499	499499	2.6e-12,0	47.3,0	1.1e-15,0	2.3e-11,0	44.1,0	0,0	1,0	146,0	6,1	216499	6,0	452,0	0.52,0
GCA_002214565.1_0__ASJ13868.1	Cas_DxTHG,protein	PF09455.14,protein	CRISPR-associated (Cas) DxTHG family,protein	GCA_002214565.1_0	GCA_002214565.1_0__ASJ13868.1_1,GCA_002214565.1_0__ASJ13868.1_0	Thermococcus radiotolerans	426	III-A	Archaea	364426	426426	4.7e-09,0	36.5,0	2.8e-11,0	5.8e-07,0	29.6,0	0,0	3,0	163,0	5,1	178426	3,0	343,0	0.8,0
GCA_002214605.1_0__ASJ17204.1	Cas_DxTHG,protein	PF09455.14,protein	CRISPR-associated (Cas) DxTHG family,protein	GCA_002214605.1_0	GCA_002214605.1_0__ASJ17204.1_1,GCA_002214605.1_0__ASJ17204.1_0	Thermococcus chitonophagus	479	III-B	Archaea	364479	479479	1.1e-15,0	58.4,0	8.5e-18,0	1.8e-13,0	51.1,0	1.7,0	1,0	145,0	9,1	237479	9,0	436,0	0.66,0
GCA_002214605.1_2__ASJ15752.1	protein	protein	protein	GCA_002214605.1_2	GCA_002214605.1_2__ASJ15752.1_0	Thermococcus chitonophagus	233	III-A	Archaea	233	233	0	0	0	0	0	0	0	0	1	233	0	0	0
GCA_002243515.1_0__ASS74493.1	Cas_Cas02710,protein	PF09670.14,protein	CRISPR-associated protein (Cas_Cas02710),protein	GCA_002243515.1_0	GCA_002243515.1_0__ASS74493.1_1,GCA_002243515.1_0__ASS74493.1_0	Tumebacillus algifaecis	488	III-D	Bacteria	378488	488488	5.4e-47,0	160.6,0	8.2e-51,0	8.5e-47,0	160,0	6.9,0	29,0	374,0	105,1	458488	96,0	461,0	0.83,0
GCA_002763875.1_1__ATV70836.1	Cas_DxTHG,protein	PF09455.14,protein	CRISPR-associated (Cas) DxTHG family,protein	GCA_002763875.1_1	GCA_002763875.1_1__ATV70836.1_1,GCA_002763875.1_1__ATV70836.1_0	Fusobacterium pseudoperiodonticum	567	III-D	Bacteria	364567	567567	5.7e-35,0	121.8,0	2.8e-39,0	5.7e-35,0	121.8,0	23.2,0	2,0	362,0	5,1	400567	4,0	400,0	0.66,0
GCA_002763925.1_1__ATV73398.1	Cas_DxTHG,protein	PF09455.14,protein	CRISPR-associated (Cas) DxTHG family,protein	GCA_002763925.1_1	GCA_002763925.1_1__ATV73398.1_1,GCA_002763925.1_1__ATV73398.1_0	Fusobacterium pseudoperiodonticum	449	III-D	Bacteria	364449	449449	1.3e-36,0	127.2,0	7.8e-41,0	1.6e-36,0	126.9,0	19.3,0	9,0	362,0	18,1	401449	4,0	401,0	0.71,0
GCA_002844395.1_0__AUG58638.1	protein	protein	protein	GCA_002844395.1_0	GCA_002844395.1_0__AUG58638.1_0	Acetivibrio saccincola	546	III-A	Bacteria	546	546	0	0	0	0	0	0	0	0	1	546	0	0	0
GCA_002844395.1_1__AUG56945.1	Cas_Cas02710,protein	PF09670.14,protein	CRISPR-associated protein (Cas_Cas02710),protein	GCA_002844395.1_1	GCA_002844395.1_1__AUG56945.1_1,GCA_002844395.1_1__AUG56945.1_0	NA	480	Unknown	NA	378480	480480	6.5e-115,0	384.2,0	8.7e-119,0	9e-115,0	383.7,0	2.4,0	1,0	377,0	66,1	459480	66,0	460,0	0.97,0
GCA_002866225.1_0__AUN22003.1	Cas_Cas02710,protein	PF09670.14,protein	CRISPR-associated protein (Cas_Cas02710),protein	GCA_002866225.1_0	GCA_002866225.1_0__AUN22003.1_2,GCA_002866225.1_0__AUN22003.1_0	Clostridium botulinum	493	III-A	Bacteria	378493	493493	2.2e-10,0	40.2,0	4.6e-14,0	9.7e-10,0	38,0	6.9,0	35,0	364,0	122,1	440493	102,0	445,0	0.77,0
GCA_002949735.1_3__AVH61965.1	Cas_DxTHG,protein	PF09455.14,protein	CRISPR-associated (Cas) DxTHG family,protein	GCA_002949735.1_3	GCA_002949735.1_3__AVH61965.1_1,GCA_002949735.1_3__AVH61965.1_0	Nostoc sp. 'Peltigera membranacea cyanobiont' N6	419	III-A	Bacteria	364419	419419	2.5e-81,0	274.3,0	1.7e-85,0	3.5e-81,0	273.8,0	0,0	1,0	364,0	2,1	384419	2,0	384,0	0.88,0
GCA_002951815.1_1__AUW94338.1	Cas_Cas02710,protein	PF09670.14,protein	CRISPR-associated protein (Cas_Cas02710),protein	GCA_002951815.1_1	GCA_002951815.1_1__AUW94338.1_1,GCA_002951815.1_1__AUW94338.1_0	Sulfobacillus thermotolerans	416	III-B	Bacteria	378416	416416	3.7e-41,0	141.4,0	1.7e-44,0	3.6e-40,0	138.2,0	0.1,0	6,0	371,0	18,1	385416	13,0	390,0	0.79,0
GCA_002966495.1_0__AVI62969.1	Cas_DxTHG,protein	PF09455.14,protein	CRISPR-associated (Cas) DxTHG family,protein	GCA_002966495.1_0	GCA_002966495.1_0__AVI62969.1_1,GCA_002966495.1_0__AVI62969.1_0	Halomonas sp. GFAJ_1	408	III-B	Bacteria	364408	408408	6.3e-29,0	101.9,0	7.9e-33,0	1.7e-28,0	100.5,0	0,0	10,0	361,0	27,1	375408	4,0	377,0	0.79,0
GCA_003048685.2_1__QPH92439.1	Cas_DxTHG,protein	PF09455.14,protein	CRISPR-associated (Cas) DxTHG family,protein	GCA_003048685.2_1	GCA_003048685.2_1__QPH92439.1_1,GCA_003048685.2_1__QPH92439.1_0	Campylobacter concisus	426	III-D	Bacteria	364426	426426	2.7e-45,0	155.8,0	1.6e-49,0	3.3e-45,0	155.5,0	11.5,0	1,0	361,0	4,1	383426	4,0	384,0	0.82,0
GCA_003048875.2_1__QPH94326.1	Cas_DxTHG,protein	PF09455.14,protein	CRISPR-associated (Cas) DxTHG family,protein	GCA_003048875.2_1	GCA_003048875.2_1__QPH94326.1_1,GCA_003048875.2_1__QPH94326.1_0	Campylobacter concisus	440	III-A	Bacteria	364440	440440	2.1e-19,0	70.6,0	2.7e-23,0	2.9e-19,0	70.1,0	10,0	14,0	362,0	42,1	409440	22,0	411,0	0.61,0
GCA_003201765.2_3__AWR98088.1	Cas_DxTHG,protein	PF09455.14,protein	CRISPR-associated (Cas) DxTHG family,protein	GCA_003201765.2_3	GCA_003201765.2_3__AWR98088.1_1,GCA_003201765.2_3__AWR98088.1_0	Acidianus sulfidivorans	379	III-D	Archaea	364379	379379	1.6e-10,0	41.4,0	1.2e-14,0	2.5e-10,0	40.7,0	4.1,0	2,0	139,0	5,1	159379	4,0	350,0	0.76,0
GCA_003312465.1_0__AXB29683.1	Cas_DxTHG,protein	PF09455.14,protein	CRISPR-associated (Cas) DxTHG family,protein	GCA_003312465.1_0	GCA_003312465.1_0__AXB29683.1_1,GCA_003312465.1_0__AXB29683.1_0	Faecalibacterium prausnitzii	481	III-A	Bacteria	364481	481481	2.1e-24,0	87,0	1.8e-28,0	3.7e-24,0	86.2,0	0,0	31,0	362,0	25,1	419481	13,0	420,0	0.73,0
GCA_003574215.1_0__BBD76984.1	Cas_DxTHG,Cas_VVA1548,protein	PF09455.14,PF09652.14,protein	CRISPR-associated (Cas) DxTHG family,Putative CRISPR-associated protein (Cas_VVA1548),protein	GCA_003574215.1_0	GCA_003574215.1_0__BBD76984.1_1,GCA_003574215.1_0__BBD76984.1_1,GCA_003574215.1_0__BBD76984.1_0	Hydrogenophilus thermoluteolus	492	III-B	Bacteria	364,91,492	492492492	3.9e-58,1.1e-37,0	198,128.3,0	4.5e-62,2.1e-41,0	4.6e-58,2.1e-37,0	197.8,127.4,0	0,0,0	1,1,0	364,90,0	2,400,1	362489492	2,400,0	362,490,0	0.87,0.99,0
GCA_003589745.1_1__AYB00827.1	Cas_DxTHG,protein	PF09455.14,protein	CRISPR-associated (Cas) DxTHG family,protein	GCA_003589745.1_1	GCA_003589745.1_1__AYB00827.1_1,GCA_003589745.1_1__AYB00827.1_0	Lachnoanaerobaculum umeaense	501	III-D	Bacteria	364501	501501	4.1e-11,0	43.3,0	2.6e-15,0	5.5e-11,0	42.9,0	4,0	62,0	338,0	89,1	385501	20,0	470,0	0.61,0
GCA_003600355.1_1__AYD40244.1	protein	protein	protein	GCA_003600355.1_1	GCA_003600355.1_1__AYD40244.1_0	Clostridium fermenticellae	460	III-B	Bacteria	460	460	0	0	0	0	0	0	0	0	1	460	0	0	0
GCA_003711225.1_1__AYQ36649.1	protein	protein	protein	GCA_003711225.1_1	GCA_003711225.1_1__AYQ36649.1_0	Runella sp. SP2	473	III-B	Bacteria	473	473	0	0	0	0	0	0	0	0	1	473	0	0	0
GCA_003945285.1_1__BBG66766.1	Cas_DxTHG,protein	PF09455.14,protein	CRISPR-associated (Cas) DxTHG family,protein	GCA_003945285.1_1	GCA_003945285.1_1__BBG66766.1_1,GCA_003945285.1_1__BBG66766.1_0	Hydrogenimonas sp.	400	III-A	Bacteria	364400	400400	4.2e-42,0	145.3,0	2.6e-46,0	5.4e-42,0	144.9,0	7.1,0	1,0	361,0	4,1	371400	4,0	372,0	0.77,0
GCA_003966895.1_1__BBB92058.1	Cas_Cas02710,protein	PF09670.14,protein	CRISPR-associated protein (Cas_Cas02710),protein	GCA_003966895.1_1	GCA_003966895.1_1__BBB92058.1_1,GCA_003966895.1_1__BBB92058.1_0	Methylomusa anaerophila	331	III-B	Bacteria	378331	331331	1.8e-28,0	99.7,0	4.1e-32,0	8.6e-28,0	97.4,0	0.2,0	40,0	259,0	66,1	301331	19,0	305,0	0.75,0
GCA_003991135.1_3__AZR72426.1	protein	protein	protein	GCA_003991135.1_3	GCA_003991135.1_3__AZR72426.1_0	Anoxybacter fermentans	501	III-A	Bacteria	501	501	0	0	0	0	0	0	0	0	1	501	0	0	0
GCA_003999255.1_1__AZT89232.1	Cas_DxTHG,protein	PF09455.14,protein	CRISPR-associated (Cas) DxTHG family,protein	GCA_003999255.1_1	GCA_003999255.1_1__AZT89232.1_1,GCA_003999255.1_1__AZT89232.1_0	Caldicellulosiruptor changbaiensis	303	III-A	Bacteria	364303	303303	1.2e-58,0	199.6,0	6.6e-63,0	1.4e-58,0	199.5,0	4.5,0	1,0	250,0	4,1	294303	4,0	303,0	0.82,0
GCA_006742785.1_0__BBL34608.1	Cas_DxTHG,protein	PF09455.14,protein	CRISPR-associated (Cas) DxTHG family,protein	GCA_006742785.1_0	GCA_006742785.1_0__BBL34608.1_1,GCA_006742785.1_0__BBL34608.1_0	Nitrosomonas stercoris	389	III-A	Bacteria	364389	389389	2.4e-39,0	136.2,0	4.2e-43,0	8.7e-39,0	134.3,0	0,0	2,0	362,0	4,1	357389	3,0	358,0	0.73,0
GCA_007164525.1_0__BBL80792.1	Cas_Cas02710,Cas_DxTHG,protein	PF09670.14,PF09455.14,protein	CRISPR-associated protein (Cas_Cas02710),CRISPR-associated (Cas) DxTHG family,protein	GCA_007164525.1_0	GCA_007164525.1_0__BBL80792.1_3,GCA_007164525.1_0__BBL80792.1_1,GCA_007164525.1_0__BBL80792.1_0	Rubrobacter xylanophilus	581	III-B	Bacteria	378364581	581581581	1.4e-07,3.4e-83,0	30.9,280.4,0	7.7e-10,7.6e-87,0	5.3e-06,5.3e-83,0	25.7,279.8,0	0,0,0	3,1,0	83,364,0	443,6,1	529391581	441,6,0	543,391,0	0.84,0.89,0
GCA_007904085.1_4__QDZ41597.1	protein	protein	protein	GCA_007904085.1_4	GCA_007904085.1_4__QDZ41597.1_0	Euhalothece natronophila	575	III-B	Bacteria	575	575	0	0	0	0	0	0	0	0	1	575	0	0	0
GCA_007990445.1_1__BBM54786.1	Cas_DxTHG,protein	PF09455.14,protein	CRISPR-associated (Cas) DxTHG family,protein	GCA_007990445.1_1	GCA_007990445.1_1__BBM54786.1_1,GCA_007990445.1_1__BBM54786.1_0	Leptotrichia wadei	427	III-A	Bacteria	364427	427427	1.7e-77,0	261.7,0	1e-81,0	2.1e-77,0	261.4,0	18.6,0	1,0	364,0	9,1	388427	9,0	388,0	0.87,0
GCA_008326385.1_3__BBG27763.1	Cas_DxTHG,protein	PF09455.14,protein	CRISPR-associated (Cas) DxTHG family,protein	GCA_008326385.1_3	GCA_008326385.1_3__BBG27763.1_1,GCA_008326385.1_3__BBG27763.1_0	Sulfuracidifex tepidarius	416	III-A	Archaea	364416	416416	7.3e-15,0	55.6,0	1.7e-18,0	3.4e-14,0	53.4,0	6.1,0	2,0	364,0	4,1	383416	3,0	383,0	0.54,0
GCA_008327825.1_0__BBM40741.1	Cas_DxTHG,protein	PF09455.14,protein	CRISPR-associated (Cas) DxTHG family,protein	GCA_008327825.1_0	GCA_008327825.1_0__BBM40741.1_1,GCA_008327825.1_0__BBM40741.1_0	Leptotrichia shahii	426	III-A	Bacteria	364426	426426	1.8e-80,0	271.5,0	1.1e-84,0	2.2e-80,0	271.2,0	16.8,0	1,0	364,0	9,1	387426	9,0	387,0	0.87,0
GCA_008630935.1_0__QER42723.1	Cas_DxTHG,protein	PF09455.14,protein	CRISPR-associated (Cas) DxTHG family,protein	GCA_008630935.1_0	GCA_008630935.1_0__QER42723.1_1,GCA_008630935.1_0__QER42723.1_0	Thermodesulfobacterium sp. TA1	456	III-A	Bacteria	364456	456456	1.8e-15,0	57.7,0	1.1e-19,0	2.3e-15,0	57.3,0	9.5,0	1,0	364,0	2,1	423456	2,0	423,0	0.68,0
GCA_008705175.1_0__QES74240.1	Cas_DxTHG,protein	PF09455.14,protein	CRISPR-associated (Cas) DxTHG family,protein	GCA_008705175.1_0	GCA_008705175.1_0__QES74240.1_1,GCA_008705175.1_0__QES74240.1_0	Clostridium diolis	565	III-D	Bacteria	364565	565565	1.8e-74,0	251.7,0	1.7e-78,0	1.8e-74,0	251.7,0	14.1,0	1,0	364,0	4,1	399565	4,0	399,0	0.86,0
GCA_009734445.1_1__QGT99786.1	Cas_DxTHG,Cas_DxTHG,protein	PF09455.14,PF09455.14,protein	CRISPR-associated (Cas) DxTHG family,CRISPR-associated (Cas) DxTHG family,protein	GCA_009734445.1_1	GCA_009734445.1_1__QGT99786.1_1,GCA_009734445.1_1__QGT99786.1_2,GCA_009734445.1_1__QGT99786.1_0	Candidatus Syntrophocurvum alkaliphilum	833	III-D	Bacteria	364364833	833833833	1.9e-161,1.9e-161,0	537.9,537.9,0	7.6e-89,4.7e-81,0	1.6e-84,9.8e-77,0	284.8,259.2,0	12.8,14.7,0	1,1,0	364,364,0	2,422,1	352782833	2,422,0	352,782,0	0.89,0.87,0
GCA_011066545.1_2__QII11683.1	Cas_Cas02710,Cas_Csm6,protein	PF09670.14,PF09659.14,protein	CRISPR-associated protein (Cas_Cas02710),CRISPR-associated protein (Cas_Csm6),protein	GCA_011066545.1_2	GCA_011066545.1_2__QII11683.1_2,GCA_011066545.1_2__QII11683.1_2,GCA_011066545.1_2__QII11683.1_0	Candidatus Kuenenia stuttgartiensis	461	III-A	Bacteria	378373461	461461461	7.3e-06,1.2e-11,0	25.2,44.3,0	1.8e-09,4.8e-13,0	1.9e-05,5e-09,0	23.9,35.6,0	0.1,2,0	236,120,0	367,348,0	278,198,1	425441461	207,189,0	428,455,0	0.72,0.71,0
GCA_011404955.1_0__BBU38485.1	Cas_DxTHG,protein	PF09455.14,protein	CRISPR-associated (Cas) DxTHG family,protein	GCA_011404955.1_0	GCA_011404955.1_0__BBU38485.1_1,GCA_011404955.1_0__BBU38485.1_0	Aeribacillus pallidus	443	III-A	Bacteria	364443	443443	4e-81,0	273.7,0	4.9e-85,0	5.1e-81,0	273.3,0	5.3,0	1,0	363,0	5,1	404443	5,0	405,0	0.88,0
GCA_011405175.1_0__BBW98375.1	Cas_DxTHG,protein	PF09455.14,protein	CRISPR-associated (Cas) DxTHG family,protein	GCA_011405175.1_0	GCA_011405175.1_0__BBW98375.1_1,GCA_011405175.1_0__BBW98375.1_0	Geobacillus subterraneus	443	III-B	Bacteria	364443	443443	5e-80,0	270,0	2.8e-84,0	5.8e-80,0	269.8,0	0,0	1,0	363,0	7,1	405443	7,0	406,0	0.86,0
GCA_011405175.1_1__BBW96412.1	Cas_DxTHG,protein	PF09455.14,protein	CRISPR-associated (Cas) DxTHG family,protein	GCA_011405175.1_1	GCA_011405175.1_1__BBW96412.1_1,GCA_011405175.1_1__BBW96412.1_0	Geobacillus subterraneus	441	III-B	Bacteria	364441	441441	7.1e-81,0	272.8,0	3.9e-85,0	8.2e-81,0	272.6,0	2.5,0	1,0	364,0	3,1	398441	3,0	398,0	0.86,0
GCA_012295525.1_2__QIZ72113.1	protein	protein	protein	GCA_012295525.1_2	GCA_012295525.1_2__QIZ72113.1_0	Oxynema aestuarii	487	III-B	Bacteria	487	487	0	0	0	0	0	0	0	0	1	487	0	0	0
GCA_012295525.1_5__QIZ71670.1	protein	protein	protein	GCA_012295525.1_5	GCA_012295525.1_5__QIZ71670.1_0	Oxynema aestuarii	513	III-B	Bacteria	513	513	0	0	0	0	0	0	0	0	1	513	0	0	0
GCA_012516315.1_14__QJB25783.1	Cas_DxTHG,protein	PF09455.14,protein	CRISPR-associated (Cas) DxTHG family,protein	GCA_012516315.1_14	GCA_012516315.1_14__QJB25783.1_1,GCA_012516315.1_14__QJB25783.1_0	Limnospira fusiformis	422	III-A	Bacteria	364422	422422	7.6e-86,0	289.2,0	4.7e-90,0	9.8e-86,0	288.8,0	0,0	1,0	364,0	7,1	388422	7,0	388,0	0.89,0
GCA_012516315.1_4__QJB27347.1	protein	protein	protein	GCA_012516315.1_4	GCA_012516315.1_4__QJB27347.1_0	NA	612	Unknown	NA	612	612	0	0	0	0	0	0	0	0	1	612	0	0	0
GCA_012769535.1_2__QJD30451.1	Cas_DxTHG,protein	PF09455.14,protein	CRISPR-associated (Cas) DxTHG family,protein	GCA_012769535.1_2	GCA_012769535.1_2__QJD30451.1_1,GCA_012769535.1_2__QJD30451.1_0	Methylococcus geothermalis	390	III-A	Bacteria	364390	390390	1.9e-41,0	143.1,0	1.4e-44,0	2.9e-40,0	139.2,0	0,0	1,0	362,0	3,1	358390	3,0	358,0	0.78,0
GCA_013201685.1_3__QKF72052.1	Cas_DxTHG,protein	PF09455.14,protein	CRISPR-associated (Cas) DxTHG family,protein	GCA_013201685.1_3	GCA_013201685.1_3__QKF72052.1_1,GCA_013201685.1_3__QKF72052.1_0	NA	394	Unknown	NA	364394	394394	2e-41,0	143.1,0	1.2e-45,0	2.5e-41,0	142.7,0	14.9,0	1,0	362,0	4,1	365394	4,0	365,0	0.73,0
GCA_013201975.1_0__QKF92722.1	Cas_DxTHG,protein	PF09455.14,protein	CRISPR-associated (Cas) DxTHG family,protein	GCA_013201975.1_0	GCA_013201975.1_0__QKF92722.1_1,GCA_013201975.1_0__QKF92722.1_0	Campylobacter sp. CCUG 57310	417	III-D	Bacteria	364417	417417	6.4e-43,0	148,0	3.7e-47,0	7.7e-43,0	147.7,0	13.5,0	2,0	361,0	5,1	377417	4,0	378,0	0.8,0
GCA_013343295.1_0__QKR00767.1	Cas_DxTHG,protein	PF09455.14,protein	CRISPR-associated (Cas) DxTHG family,protein	GCA_013343295.1_0	GCA_013343295.1_0__QKR00767.1_1,GCA_013343295.1_0__QKR00767.1_0	NA	457	Unknown	NA	364457	457457	3.8e-13,0	50,0	2.5e-16,0	5.1e-12,0	46.3,0	1.9,0	1,0	364,0	3,1	424457	3,0	424,0	0.54,0
GCA_013378115.1_0__QLB58179.1	Cas_DxTHG,protein	PF09455.14,protein	CRISPR-associated (Cas) DxTHG family,protein	GCA_013378115.1_0	GCA_013378115.1_0__QLB58179.1_1,GCA_013378115.1_0__QLB58179.1_0	Acinetobacter indicus	388	III-A	Bacteria	364388	388388	2.7e-45,0	155.8,0	1.7e-49,0	3.5e-45,0	155.4,0	1.2,0	2,0	362,0	4,1	355388	3,0	356,0	0.83,0
GCA_013393945.1_0__QLE57415.1	protein	protein	protein	GCA_013393945.1_0	GCA_013393945.1_0__QLE57415.1_0	Nostoc sp. TCL26_01	564	III-B	Bacteria	564	564	0	0	0	0	0	0	0	0	1	564	0	0	0
GCA_013414795.1_2__QLH54589.1	Cas_DxTHG,protein	PF09455.14,protein	CRISPR-associated (Cas) DxTHG family,protein	GCA_013414795.1_2	GCA_013414795.1_2__QLH54589.1_1,GCA_013414795.1_2__QLH54589.1_0	Candidatus Kapabacteria bacterium	398	III-A	Bacteria	364398	398398	3.9e-84,0	283.6,0	4.3e-88,0	4.4e-84,0	283.4,0	5.5,0	3,0	364,0	5,1	369398	3,0	369,0	0.89,0
GCA_013693955.1_2__QLQ30583.1	Cas_DxTHG,protein	PF09455.14,protein	CRISPR-associated (Cas) DxTHG family,protein	GCA_013693955.1_2	GCA_013693955.1_2__QLQ30583.1_1,GCA_013693955.1_2__QLQ30583.1_0	Candidatus Thiothrix singaporensis	385	III-A	Bacteria	364385	385385	1.4e-40,0	140.2,0	8.8e-45,0	1.8e-40,0	139.9,0	0.8,0	52,0	362,0	3,1	349385	1,0	349,0	0.8,0
GCA_014489415.1_0__QNP30932.1	S1,protein	PF00575.27,protein	S1 RNA binding domain,protein	GCA_014489415.1_0	GCA_014489415.1_0__QNP30932.1_1,GCA_014489415.1_0__QNP30932.1_0	Cylindrospermopsis curvispora	695	III-B	Bacteria	74695	695695	4.3e-05,0	24,0	4e-09,0	8.4e-05,0	23.1,0	0.6,0	3,0	66,0	188,1	255695	186,0	261,0	0.83,0
GCA_014489415.1_1__QNP29106.1	Cas_DxTHG,protein	PF09455.14,protein	CRISPR-associated (Cas) DxTHG family,protein	GCA_014489415.1_1	GCA_014489415.1_1__QNP29106.1_1,GCA_014489415.1_1__QNP29106.1_0	Cylindrospermopsis curvispora	422	III-B	Bacteria	364422	422422	3.4e-93,0	313.4,0	1.9e-97,0	3.9e-93,0	313.2,0	0.1,0	1,0	364,0	2,1	393422	2,0	393,0	0.9,0
GCA_015200345.1_0__QOJ03006.1	Cas_Cas02710,protein	PF09670.14,protein	CRISPR-associated protein (Cas_Cas02710),protein	GCA_015200345.1_0	GCA_015200345.1_0__QOJ03006.1_1,GCA_015200345.1_0__QOJ03006.1_0	Planctomycetia bacterium	435	III-A	Bacteria	378435	435435	4.3e-71,0	239.9,0	5.1e-75,0	5.3e-71,0	239.6,0	0,0	2,0	373,0	24,1	410435	23,0	414,0	0.86,0
GCA_016653635.2_0__QQP92186.1	Cas_Cas02710,protein	PF09670.14,protein	CRISPR-associated protein (Cas_Cas02710),protein	GCA_016653635.2_0	GCA_016653635.2_0__QQP92186.1_1,GCA_016653635.2_0__QQP92186.1_0	Skermanella sp. TT6	458	III-B	Bacteria	378458	458458	1.3e-40,0	139.6,0	8.4e-45,0	1.7e-40,0	139.2,0	0,0	17,0	360,0	40,1	407458	25,0	423,0	0.81,0
GCA_016745215.1_3__QQO57373.1	Cas_Cas02710,protein	PF09670.14,protein	CRISPR-associated protein (Cas_Cas02710),protein	GCA_016745215.1_3	GCA_016745215.1_3__QQO57373.1_2,GCA_016745215.1_3__QQO57373.1_0	Thiohalocapsa sp. PB_PSB1	431	III-A	Bacteria	378431	431431	1.4e-39,0	136.2,0	1.1e-42,0	1.2e-38,0	133.2,0	0,0	58,0	373,0	102,1	401431	66,0	405,0	0.8,0
GCA_016745315.2_1__QQW27079.1	Cas_DxTHG,protein	PF09455.14,protein	CRISPR-associated (Cas) DxTHG family,protein	GCA_016745315.2_1	GCA_016745315.2_1__QQW27079.1_1,GCA_016745315.2_1__QQW27079.1_0	NA	425	Unknown	NA	364425	425425	7.9e-86,0	289.1,0	4.9e-90,0	1e-85,0	288.7,0	0,0	1,0	364,0	7,1	388425	7,0	388,0	0.89,0
GCA_016745315.2_3__QQW28248.1	protein	protein	protein	GCA_016745315.2_3	GCA_016745315.2_3__QQW28248.1_0	Arthrospira sp. PCC 9108	640	III-B	Bacteria	640	640	0	0	0	0	0	0	0	0	1	640	0	0	0
GCA_016745315.2_5__QQW32030.2	protein	protein	protein	GCA_016745315.2_5	GCA_016745315.2_5__QQW32030.2_0	Arthrospira sp. PCC 9108	246	III-B	Bacteria	246	246	0	0	0	0	0	0	0	0	1	246	0	0	0
GCA_017346815.1_3__QSV57962.1	protein	protein	protein	GCA_017346815.1_3	GCA_017346815.1_3__QSV57962.1_0	Dolichospermum sp. LBC05a	494	III-B	Bacteria	494	494	0	0	0	0	0	0	0	0	1	494	0	0	0
GCA_017347445.1_0__BBO16806.1	Cas_Cas02710,protein	PF09670.14,protein	CRISPR-associated protein (Cas_Cas02710),protein	GCA_017347445.1_0	GCA_017347445.1_0__BBO16806.1_1,GCA_017347445.1_0__BBO16806.1_0	Candidatus Brocadia pituitae	411	III-A	Bacteria	378411	411411	6.7e-85,0	285.4,0	4e-89,0	8.3e-85,0	285.1,0	0.3,0	2,0	374,0	18,1	395411	17,0	398,0	0.93,0
GCA_017347585.1_0__BCS82411.1	Cas_DxTHG,protein	PF09455.14,protein	CRISPR-associated (Cas) DxTHG family,protein	GCA_017347585.1_0	GCA_017347585.1_0__BCS82411.1_1,GCA_017347585.1_0__BCS82411.1_0	Caldicellulosiruptor diazotrophicus	472	III-A	Bacteria	364472	472472	2.8e-08,0	33.9,0	1.6e-12,0	3.4e-08,0	33.7,0	5.1,0	14,0	364,0	18,1	436472	2,0	436,0	0.7,0
GCA_017355425.1_4__QSX66400.1	protein	protein	protein	GCA_017355425.1_4	GCA_017355425.1_4__QSX66400.1_0	Dolichospermum sp. DET69	489	III-B	Bacteria	489	489	0	0	0	0	0	0	0	0	1	489	0	0	0
GCA_017357865.1_1__QSZ27582.1	Cas_Cas02710,protein	PF09670.14,protein	CRISPR-associated protein (Cas_Cas02710),protein	GCA_017357865.1_1	GCA_017357865.1_1__QSZ27582.1_1,GCA_017357865.1_1__QSZ27582.1_0	Aceticella autotrophica	483	III-B	Bacteria	378483	483483	1.8e-91,0	307,0	1.1e-95,0	2.2e-91,0	306.7,0	0.2,0	1,0	375,0	67,1	459483	67,0	462,0	0.93,0
GCA_017358165.1_2__QTA38794.1	Cas_DxTHG,protein	PF09455.14,protein	CRISPR-associated (Cas) DxTHG family,protein	GCA_017358165.1_2	GCA_017358165.1_2__QTA38794.1_1,GCA_017358165.1_2__QTA38794.1_0	Thermosipho ferrireducens	460	III-A	Bacteria	364460	460460	7.2e-09,0	35.9,0	5.8e-13,0	1.2e-08,0	35.2,0	24,0	1,0	364,0	3,1	432460	3,0	432,0	0.52,0
GCA_017377395.1_3__QTA91969.1	Cas_Cas02710,DUF6293,protein	PF09670.14,PF19810.3,protein	CRISPR-associated protein (Cas_Cas02710),Family of unknown function (DUF6293),protein	GCA_017377395.1_3	GCA_017377395.1_3__QTA91969.1_2,GCA_017377395.1_3__QTA91969.1_1,GCA_017377395.1_3__QTA91969.1_0	Desulfonema magnum	505	III-A	Bacteria	378211505	505505505	6.1e-37,5.1e-07,0	127.5,30,0	3.1e-37,2.1e-10,0	3.2e-33,2.1e-06,0	115.3,27.9,0	0.1,0,0	2,4,0	256,144,0	93,84,1	372224505	92,81,0	385,290,0	0.85,0.76,0
GCA_017751145.1_1__QTL97490.1	protein	protein	protein	GCA_017751145.1_1	GCA_017751145.1_1__QTL97490.1_0	Iocasia fonsfrigidae	439	III-B	Bacteria	439	439	0	0	0	0	0	0	0	0	1	439	0	0	0
GCA_018208355.1_0__QUL98555.1	Cas_Cas02710,protein	PF09670.14,protein	CRISPR-associated protein (Cas_Cas02710),protein	GCA_018208355.1_0	GCA_018208355.1_0__QUL98555.1_1,GCA_018208355.1_0__QUL98555.1_0	Bacillota bacterium	276	III-B	Bacteria	378276	276276	4.6e-39,0	134.5,0	1.3e-40,0	2.7e-36,0	125.4,0	0.9,0	123,0	375,0	11,1	247276	8,0	249,0	0.88,0
GCA_018304825.1_1__QUW04054.1	Cas_DxTHG,protein	PF09455.14,protein	CRISPR-associated (Cas) DxTHG family,protein	GCA_018304825.1_1	GCA_018304825.1_1__QUW04054.1_1,GCA_018304825.1_1__QUW04054.1_0	Chloracidobacterium validum	416	III-B	Bacteria	364416	416416	8e-20,0	72,0	5.9e-24,0	1.2e-19,0	71.4,0	0,0	5,0	362,0	12,1	375416	8,0	376,0	0.7,0
GCA_018304825.1_3__QUW02496.1	Cas_DxTHG,TPR_7,protein	PF09455.14,PF13176.10,protein	CRISPR-associated (Cas) DxTHG family,Tetratricopeptide repeat,protein	GCA_018304825.1_3	GCA_018304825.1_3__QUW02496.1_1,GCA_018304825.1_3__QUW02496.1_2,GCA_018304825.1_3__QUW02496.1_0	Chloracidobacterium validum	395	III-B	Bacteria	364,36,395	395395395	7e-57,8.7e-05,0	193.9,22.5,0	1.2e-60,3.7e-08,0	8.1e-57,0.00026,0	193.7,21.1,0	0,0.3,0	2,1,0	364,24,0	3,285,1	361308395	2,285,0	361,309,0	0.84,0.93,0
GCA_018734325.1_2__QWF71552.1	Cas_Cas02710,protein	PF09670.14,protein	CRISPR-associated protein (Cas_Cas02710),protein	GCA_018734325.1_2	GCA_018734325.1_2__QWF71552.1_2,GCA_018734325.1_2__QWF71552.1_0	Methylomonas paludis	429	III-A	Bacteria	378429	429429	2.5e-56,0	191.4,0	2.8e-58,0	5.9e-54,0	183.5,0	0.1,0	23,0	373,0	63,1	396429	59,0	398,0	0.87,0
GCA_018771605.1_2__QWK13503.1	Cas_DxTHG,protein	PF09455.14,protein	CRISPR-associated (Cas) DxTHG family,protein	GCA_018771605.1_2	GCA_018771605.1_2__QWK13503.1_1,GCA_018771605.1_2__QWK13503.1_0	Aquificota bacterium	438	III-B	Bacteria	364438	438438	3.2e-15,0	56.8,0	4.7e-17,0	9.7e-13,0	48.6,0	0.6,0	1,0	364,0	12,1	400438	12,0	400,0	0.61,0
GCA_019038105.1_1__QWY76784.1	Cas_DxTHG,protein	PF09455.14,protein	CRISPR-associated (Cas) DxTHG family,protein	GCA_019038105.1_1	GCA_019038105.1_1__QWY76784.1_1,GCA_019038105.1_1__QWY76784.1_0	Ferrovum myxofaciens	400	III-D	Bacteria	364400	400400	5.4e-31,0	108.7,0	2.3e-34,0	4.8e-30,0	105.6,0	0,0	2,0	227,0	5,1	267400	4,0	368,0	0.74,0
GCA_019056575.1_2__QXE26189.1	protein	protein	protein	GCA_019056575.1_2	GCA_019056575.1_2__QXE26189.1_0	Richelia sinica	719	III-B	Bacteria	719	719	0	0	0	0	0	0	0	0	1	719	0	0	0
GCA_019056575.1_3__QXE26113.1	protein	protein	protein	GCA_019056575.1_3	GCA_019056575.1_3__QXE26113.1_0	Richelia sinica	496	III-B	Bacteria	496	496	0	0	0	0	0	0	0	0	1	496	0	0	0
GCA_019175305.1_4__QXJ35117.1	Cas_DxTHG,protein	PF09455.14,protein	CRISPR-associated (Cas) DxTHG family,protein	GCA_019175305.1_4	GCA_019175305.1_4__QXJ35117.1_1,GCA_019175305.1_4__QXJ35117.1_0	NA	404	Unknown	NA	364404	404404	6.1e-13,0	49.3,0	6.4e-16,0	1.3e-11,0	44.9,0	3.3,0	1,0	364,0	2,1	362404	2,0	362,0	0.54,0
GCA_019645935.1_0__QZA33214.1	Cas_Cas02710,DUF6293,protein	PF09670.14,PF19810.3,protein	CRISPR-associated protein (Cas_Cas02710),Family of unknown function (DUF6293),protein	GCA_019645935.1_0	GCA_019645935.1_0__QZA33214.1_1,GCA_019645935.1_0__QZA33214.1_1,GCA_019645935.1_0__QZA33214.1_0	Hydrogenibacillus sp. N12	484	III-B	Bacteria	378211484	484484484	5.8e-53,2e-09,0	180.3,37.8,0	1.8e-56,8.7e-13,0	7.4e-53,3.6e-09,0	179.9,37,0	3,0.1,0	1,13,0	376,143,0	46,47,1	464177484	46,40,0	466,182,0	0.87,0.81,0
GCA_019645935.1_2__QZA32475.1	Cas_DxTHG,protein	PF09455.14,protein	CRISPR-associated (Cas) DxTHG family,protein	GCA_019645935.1_2	GCA_019645935.1_2__QZA32475.1_1,GCA_019645935.1_2__QZA32475.1_0	NA	645	Unknown	NA	364645	645645	4.9e-77,0	260.2,0	2.8e-81,0	5.9e-77,0	259.9,0	0,0	1,0	363,0	4,1	411645	4,0	412,0	0.8,0
GCA_019720755.1_0__QZE15495.1	Cas_DxTHG,protein	PF09455.14,protein	CRISPR-associated (Cas) DxTHG family,protein	GCA_019720755.1_0	GCA_019720755.1_0__QZE15495.1_1,GCA_019720755.1_0__QZE15495.1_0	Prolixibacteraceae bacterium	444	III-D	Bacteria	364444	444444	1.2e-72,0	245.7,0	7.1e-77,0	1.5e-72,0	245.5,0	0,0	1,0	364,0	5,1	414444	5,0	414,0	0.88,0
GCA_019884805.1_3__QZY59634.1	Cas_Cas02710,protein	PF09670.14,protein	CRISPR-associated protein (Cas_Cas02710),protein	GCA_019884805.1_3	GCA_019884805.1_3__QZY59634.1_1,GCA_019884805.1_3__QZY59634.1_0	Thermus thermophilus	464	III-A	Bacteria	378464	464464	8.3e-111,0	370.6,0	9.3e-115,0	9.6e-111,0	370.4,0	0.1,0	1,0	377,0	62,1	445464	62,0	446,0	0.99,0
GCA_019891175.1_2__QZZ22892.1	Cas_DxTHG,protein	PF09455.14,protein	CRISPR-associated (Cas) DxTHG family,protein	GCA_019891175.1_2	GCA_019891175.1_2__QZZ22892.1_1,GCA_019891175.1_2__QZZ22892.1_0	Leptothermofonsia sichuanensis	413	III-D	Bacteria	364413	413413	2.9e-95,0	320.1,0	3.3e-99,0	3.4e-95,0	319.9,0	0.1,0	1,0	364,0	2,1	374413	2,0	374,0	0.9,0
GCA_019924095.1_0__UAJ74657.1	Cas_DxTHG,protein	PF09455.14,protein	CRISPR-associated (Cas) DxTHG family,protein	GCA_019924095.1_0	GCA_019924095.1_0__UAJ74657.1_1,GCA_019924095.1_0__UAJ74657.1_0	Synechocystis sp. PCC 7339	280	III-B	Bacteria	364280	280280	7.5e-43,0	147.7,0	4.1e-47,0	8.6e-43,0	147.5,0	0,0	136,0	364,0	2,1	252280	1,0	252,0	0.88,0
GCA_019968605.1_0__UAM97264.1	Cas_DxTHG,protein	PF09455.14,protein	CRISPR-associated (Cas) DxTHG family,protein	GCA_019968605.1_0	GCA_019968605.1_0__UAM97264.1_1,GCA_019968605.1_0__UAM97264.1_0	Polaribacter litorisediminis	406	III-D	Bacteria	364406	406406	4.4e-43,0	148.5,0	2.6e-47,0	5.5e-43,0	148.2,0	18.3,0	1,0	361,0	4,1	378406	4,0	379,0	0.74,0
GCA_020138655.1_1__UBK72226.1	Cas_DxTHG,protein	PF09455.14,protein	CRISPR-associated (Cas) DxTHG family,protein	GCA_020138655.1_1	GCA_020138655.1_1__UBK72226.1_1,GCA_020138655.1_1__UBK72226.1_0	Clostridium perfringens	437	III-D	Bacteria	364437	437437	1.4e-78,0	265.2,0	7e-83,0	1.4e-78,0	265.2,0	14.3,0	1,0	364,0	4,1	403437	4,0	403,0	0.92,0
GCA_020386575.1_1__UCJ11044.1	protein	protein	protein	GCA_020386575.1_1	GCA_020386575.1_1__UCJ11044.1_0	Phormidium sp. PBR_2020	503	III-B	Bacteria	503	503	0	0	0	0	0	0	0	0	1	503	0	0	0
GCA_020386575.1_4__UCJ13736.1	protein	protein	protein	GCA_020386575.1_4	GCA_020386575.1_4__UCJ13736.1_0	Phormidium sp. PBR_2020	615	III-B	Bacteria	615	615	0	0	0	0	0	0	0	0	1	615	0	0	0
GCA_020736205.1_1__UEB48200.1	Cas_DxTHG,protein	PF09455.14,protein	CRISPR-associated (Cas) DxTHG family,protein	GCA_020736205.1_1	GCA_020736205.1_1__UEB48200.1_1,GCA_020736205.1_1__UEB48200.1_0	Campylobacter rectus	433	III-D	Bacteria	364433	433433	3.7e-19,0	69.8,0	5.1e-23,0	5.3e-19,0	69.3,0	15.1,0	41,0	362,0	51,1	399433	2,0	401,0	0.7,0
GCA_021513695.1_1__UJG41233.1	Cas_Cas02710,Cas_DxTHG,protein	PF09670.14,PF09455.14,protein	CRISPR-associated protein (Cas_Cas02710),CRISPR-associated (Cas) DxTHG family,protein	GCA_021513695.1_1	GCA_021513695.1_1__UJG41233.1_1,GCA_021513695.1_1__UJG41233.1_1,GCA_021513695.1_1__UJG41233.1_0	Candidatus Heimdallarchaeota archaeon PM71	409	III-B	Archaea	378364409	409409409	5.8e-81,0.00024,0	272.4,21,0	1.5e-83,1.7e-07,0	8e-80,9e-04,0	268.7,19.1,0	9.1,11.8,0	2,40,0	375,274,0	27,33,1	384353409	26,14,0	387,386,0	0.88,0.62,0
GCA_021513715.1_1__UJG44409.1	Cas_DxTHG,protein	PF09455.14,protein	CRISPR-associated (Cas) DxTHG family,protein	GCA_021513715.1_1	GCA_021513715.1_1__UJG44409.1_1,GCA_021513715.1_1__UJG44409.1_0	Candidatus Heimdallarchaeota archaeon PR6	442	III-A	Archaea	364442	442442	2.3e-86,0	290.9,0	1.5e-90,0	3e-86,0	290.5,0	20.9,0	1,0	364,0	4,1	409442	4,0	409,0	0.9,0
GCA_021654915.1_0__BCC09532.1	protein	protein	protein	GCA_021654915.1_0	GCA_021654915.1_0__BCC09532.1_0	Bacillus cereus	432	III-D	Bacteria	432	432	0	0	0	0	0	0	0	0	1	432	0	0	0
GCA_022206215.1_0__WAS05245.1	Cas_DxTHG,protein	PF09455.14,protein	CRISPR-associated (Cas) DxTHG family,protein	GCA_022206215.1_0	GCA_022206215.1_0__WAS05245.1_1,GCA_022206215.1_0__WAS05245.1_0	Gloeomargaritales cyanobacterium VI4D9	423	III-B	Bacteria	364423	423423	3.3e-90,0	303.5,0	1.8e-94,0	3.8e-90,0	303.3,0	1.5,0	1,0	364,0	3,1	380423	3,0	380,0	0.91,0
GCA_022376295.1_3__ULP73844.1	protein	protein	protein	GCA_022376295.1_3	GCA_022376295.1_3__ULP73844.1_0	Nodularia sphaerocarpa	513	III-B	Bacteria	513	513	0	0	0	0	0	0	0	0	1	513	0	0	0
GCA_022558445.1_0__UNC93180.1	Cas_Cas02710,protein	PF09670.14,protein	CRISPR-associated protein (Cas_Cas02710),protein	GCA_022558445.1_0	GCA_022558445.1_0__UNC93180.1_2,GCA_022558445.1_0__UNC93180.1_0	Candidatus Contubernalis alkalaceticum	359	III-B	Bacteria	378359	359359	9.4e-52,0	176.3,0	1.9e-55,0	2e-51,0	175.2,0	0,0	1,0	249,0	74,1	329359	74,0	337,0	0.88,0
GCA_022845955.1_3__BDF48382.1	Cas_DxTHG,protein	PF09455.14,protein	CRISPR-associated (Cas) DxTHG family,protein	GCA_022845955.1_3	GCA_022845955.1_3__BDF48382.1_1,GCA_022845955.1_3__BDF48382.1_0	Lachnospiraceae bacterium	523	III-D	Bacteria	364523	523523	1.8e-16,0	60.9,0	1.8e-20,0	3.7e-16,0	59.9,0	6.4,0	65,0	362,0	123,1	491523	61,0	492,0	0.76,0
GCA_022871025.1_1__UOP04597.1	Cas_DxTHG,protein	PF09455.14,protein	CRISPR-associated (Cas) DxTHG family,protein	GCA_022871025.1_1	GCA_022871025.1_1__UOP04597.1_1,GCA_022871025.1_1__UOP04597.1_0	Conchiformibius kuhniae	388	III-B	Bacteria	364388	388388	8e-41,0	141,0	1.8e-44,0	3.8e-40,0	138.8,0	0,0	2,0	362,0	4,1	351388	3,0	352,0	0.81,0
GCA_023115355.1_1__UPM42482.1	Cas_DxTHG,protein	PF09455.14,protein	CRISPR-associated (Cas) DxTHG family,protein	GCA_023115355.1_1	GCA_023115355.1_1__UPM42482.1_1,GCA_023115355.1_1__UPM42482.1_0	Halocatena salina	408	III-A	Archaea	364408	408408	3.6e-56,0	191.5,0	2e-60,0	4.2e-56,0	191.3,0	0,0	2,0	364,0	7,1	376408	6,0	376,0	0.81,0
GCA_023347235.1_1__UQK40777.1	Cas_DxTHG,protein	PF09455.14,protein	CRISPR-associated (Cas) DxTHG family,protein	GCA_023347235.1_1	GCA_023347235.1_1__UQK40777.1_1,GCA_023347235.1_1__UQK40777.1_0	Faecalibacterium sp. I4_1_79	480	III-A	Bacteria	364480	480480	9.2e-29,0	101.4,0	7.9e-33,0	1.6e-28,0	100.5,0	0,0	34,0	362,0	29,1	419480	9,0	421,0	0.72,0
GCA_023734135.1_3__BDI03602.1	Cas_DxTHG,protein	PF09455.14,protein	CRISPR-associated (Cas) DxTHG family,protein	GCA_023734135.1_3	GCA_023734135.1_3__BDI03602.1_1,GCA_023734135.1_3__BDI03602.1_0	Sphaerotilus sp. FB_5	387	III-A	Bacteria	364387	387387	6.5e-38,0	131.5,0	7.3e-41,0	1.5e-36,0	127,0	0,0	2,0	362,0	4,1	356387	3,0	357,0	0.73,0
GCA_023983615.1_3__USR90508.1	Cas_DxTHG,protein	PF09455.14,protein	CRISPR-associated (Cas) DxTHG family,protein	GCA_023983615.1_3	GCA_023983615.1_3__USR90508.1_1,GCA_023983615.1_3__USR90508.1_0	Phormidium yuhuli	409	III-D	Bacteria	364409	409409	4.2e-91,0	306.5,0	2.3e-95,0	4.8e-91,0	306.3,0	0,0	1,0	364,0	2,1	378409	2,0	378,0	0.91,0
GCA_023983615.1_4__USR89602.1	Cas_DxTHG,protein	PF09455.14,protein	CRISPR-associated (Cas) DxTHG family,protein	GCA_023983615.1_4	GCA_023983615.1_4__USR89602.1_1,GCA_023983615.1_4__USR89602.1_0	Phormidium yuhuli	460	III-D	Bacteria	364460	460460	1.2e-92,0	311.6,0	6.6e-97,0	1.4e-92,0	311.4,0	1.3,0	1,0	364,0	2,1	415460	2,0	415,0	0.91,0
GCA_023983615.1_5__USR91701.1	protein	protein	protein	GCA_023983615.1_5	GCA_023983615.1_5__USR91701.1_0	Phormidium yuhuli	620	III-B	Bacteria	620	620	0	0	0	0	0	0	0	0	1	620	0	0	0
GCA_024181225.1_0__UTC61719.1	Cas_DxTHG,protein	PF09455.14,protein	CRISPR-associated (Cas) DxTHG family,protein	GCA_024181225.1_0	GCA_024181225.1_0__UTC61719.1_1,GCA_024181225.1_0__UTC61719.1_0	Treponema sp. OMZ 787	407	III-A	Bacteria	364407	407407	1.6e-30,0	107.1,0	1.8e-34,0	1.9e-30,0	106.9,0	4.3,0	2,0	363,0	3,1	368407	2,0	369,0	0.71,0
GCA_024181245.1_0__UTC65318.1	Cas_DxTHG,protein	PF09455.14,protein	CRISPR-associated (Cas) DxTHG family,protein	GCA_024181245.1_0	GCA_024181245.1_0__UTC65318.1_1,GCA_024181245.1_0__UTC65318.1_0	Treponema sp. OMZ 788	409	III-B	Bacteria	364409	409409	3.1e-29,0	102.9,0	3.4e-33,0	3.5e-29,0	102.7,0	4,0	2,0	363,0	5,1	370409	4,0	371,0	0.68,0
GCA_024360925.2_1__WAR43659.1	Cas_Cas02710,protein	PF09670.14,protein	CRISPR-associated protein (Cas_Cas02710),protein	GCA_024360925.2_1	GCA_024360925.2_1__WAR43659.1_2,GCA_024360925.2_1__WAR43659.1_0	Methylomonas rapida	421	III-A	Bacteria	378421	421421	1.7e-47,0	162.2,0	3.9e-49,0	8.1e-45,0	153.5,0	0,0	23,0	374,0	62,1	394421	57,0	397,0	0.85,0
GCA_024832785.2_0__WCJ60668.1	Cas_Cas02710,protein	PF09670.14,protein	CRISPR-associated protein (Cas_Cas02710),protein	GCA_024832785.2_0	GCA_024832785.2_0__WCJ60668.1_1,GCA_024832785.2_0__WCJ60668.1_0	Fontisphaera persica	426	III-B	Bacteria	378426	426426	4.8e-65,0	220,0	3e-69,0	6.3e-65,0	219.6,0	0.1,0	2,0	375,0	24,1	404426	23,0	406,0	0.87,0
GCA_025266855.1_0__QJR22494.1	DUF1887,protein	PF09002.15,protein	Domain of unknown function (DUF1887),protein	GCA_025266855.1_0	GCA_025266855.1_0__QJR22494.1_1,GCA_025266855.1_0__QJR22494.1_0	Brevinematales bacterium NS	501	III-A	Bacteria	386501	501501	2.9e-15,0	55.9,0	3.7e-19,0	7.7e-15,0	54.5,0	0.1,0	2,0	153,0	4,1	155501	3,0	187,0	0.84,0
GCA_025370035.1_0__UXF01862.1	protein	protein	protein	GCA_025370035.1_0	GCA_025370035.1_0__UXF01862.1_0	Fervidobacterium riparium	387	III-A	Bacteria	387	387	0	0	0	0	0	0	0	0	1	387	0	0	0
GCA_025757785.1_1__UYJ03142.1	Cas_DxTHG,protein	PF09455.14,protein	CRISPR-associated (Cas) DxTHG family,protein	GCA_025757785.1_1	GCA_025757785.1_1__UYJ03142.1_1,GCA_025757785.1_1__UYJ03142.1_0	Coprobacillaceae bacterium	403	III-A	Bacteria	364403	403403	3.3e-27,0	96.2,0	2.2e-31,0	4.5e-27,0	95.8,0	22.3,0	3,0	363,0	4,1	377403	3,0	378,0	0.74,0
GCA_025998615.1_1__BCW93608.1	Cas_DxTHG,protein	PF09455.14,protein	CRISPR-associated (Cas) DxTHG family,protein	GCA_025998615.1_1	GCA_025998615.1_1__BCW93608.1_1,GCA_025998615.1_1__BCW93608.1_0	Thermoanaerobaculum sp.	461	III-B	Bacteria	364461	461461	1e-35,0	124.2,0	6e-40,0	1.2e-35,0	124,0	0,0	10,0	364,0	30,1	415461	18,0	415,0	0.76,0
GCA_025998755.1_0__BCW98128.1	Cas_DxTHG,protein	PF09455.14,protein	CRISPR-associated (Cas) DxTHG family,protein	GCA_025998755.1_0	GCA_025998755.1_0__BCW98128.1_1,GCA_025998755.1_0__BCW98128.1_0	Armatimonadota bacterium	418	III-B	Bacteria	364418	418418	1.7e-87,0	294.6,0	1.8e-91,0	1.9e-87,0	294.5,0	0,0	2,0	364,0	22,1	392418	21,0	392,0	0.89,0
GCA_025999455.1_1__BCX18990.1	Cas_Cas02710,protein	PF09670.14,protein	CRISPR-associated protein (Cas_Cas02710),protein	GCA_025999455.1_1	GCA_025999455.1_1__BCX18990.1_1,GCA_025999455.1_1__BCX18990.1_0	Geminicoccaceae bacterium	447	III-A	Bacteria	378447	447447	4.5e-46,0	157.6,0	2.8e-48,0	5.8e-44,0	150.6,0	0,0	2,0	374,0	23,1	421447	22,0	424,0	0.82,0
GCA_026013845.1_2__UZD42400.1	Cas_DxTHG,protein	PF09455.14,protein	CRISPR-associated (Cas) DxTHG family,protein	GCA_026013845.1_2	GCA_026013845.1_2__UZD42400.1_1,GCA_026013845.1_2__UZD42400.1_0	Selenomonas sputigena	619	III-D	Bacteria	364619	619619	1.6e-22,0	80.9,0	1.1e-26,0	2.4e-22,0	80.3,0	0.1,0	3,0	310,0	12,1	353619	7,0	467,0	0.69,0
GCA_026240795.1_0__UZQ83695.1	Cas_Cas02710,protein	PF09670.14,protein	CRISPR-associated protein (Cas_Cas02710),protein	GCA_026240795.1_0	GCA_026240795.1_0__UZQ83695.1_1,GCA_026240795.1_0__UZQ83695.1_0	Thermoanaerobacter sp. RKWS2	487	III-B	Bacteria	378487	487487	9.8e-89,0	298,0	5.7e-93,0	1.2e-88,0	297.7,0	0.2,0	1,0	374,0	71,1	462487	71,0	466,0	0.93,0
GCA_026247885.1_0__UZR29633.1	Cas_DxTHG,protein	PF09455.14,protein	CRISPR-associated (Cas) DxTHG family,protein	GCA_026247885.1_0	GCA_026247885.1_0__UZR29633.1_1,GCA_026247885.1_0__UZR29633.1_0	Methylococcus sp. 16_5	389	III-A	Bacteria	364389	389389	7.5e-41,0	141.1,0	1.1e-43,0	2.4e-39,0	136.2,0	0,0	2,0	361,0	4,1	357389	3,0	358,0	0.72,0
GCA_026427595.1_0__UZW76594.1	Cas_DxTHG,protein	PF09455.14,protein	CRISPR-associated (Cas) DxTHG family,protein	GCA_026427595.1_0	GCA_026427595.1_0__UZW76594.1_1,GCA_026427595.1_0__UZW76594.1_0	Alkalimarinus sediminis	384	III-D	Bacteria	364384	384384	1.2e-32,0	114.2,0	1.3e-35,0	1.3e-31,0	110.7,0	1.3,0	2,0	362,0	7,1	348384	6,0	349,0	0.78,0
GCA_026810225.1_3__WAM33889.1	Cas_DxTHG,protein	PF09455.14,protein	CRISPR-associated (Cas) DxTHG family,protein	GCA_026810225.1_3	GCA_026810225.1_3__WAM33889.1_1,GCA_026810225.1_3__WAM33889.1_0	Caldicellulosiruptor morganii	473	III-A	Bacteria	364473	473473	2.5e-09,0	37.4,0	8.4e-13,0	5.8e-09,0	36.2,0	13.2,0	1,0	364,0	2,1	438473	2,0	438,0	0.63,0
GCA_027554905.1_0__WBF05644.1	Cas_Cas02710,DUF1887,protein	PF09670.14,PF09002.15,protein	CRISPR-associated protein (Cas_Cas02710),Domain of unknown function (DUF1887),protein	GCA_027554905.1_0	GCA_027554905.1_0__WBF05644.1_1,GCA_027554905.1_0__WBF05644.1_1,GCA_027554905.1_0__WBF05644.1_0	Methanothermobacter thermautotrophicus	400	III-A	Archaea	378386400	400400400	1.5e-125,8.2e-05,0	419.2,21.5,0	1.6e-129,1.2e-08,0	1.7e-125,0.00012,0	419,20.9,0	4.9,0.3,0	2,24,0	377,154,0	26,33,1	383163400	25,20,0	384,192,0	0.99,0.79,0
GCA_028464065.1_0__WCL81790.1	Cas_DxTHG,protein	PF09455.14,protein	CRISPR-associated (Cas) DxTHG family,protein	GCA_028464065.1_0	GCA_028464065.1_0__WCL81790.1_1,GCA_028464065.1_0__WCL81790.1_0	Saprospira sp. CCB_QB6	428	III-D	Bacteria	364428	428428	1.2e-59,0	202.9,0	7.7e-64,0	1.6e-59,0	202.6,0	6.7,0	62,0	364,0	28,1	398428	7,0	398,0	0.83,0
GCA_029953635.1_3__WGV24273.1	protein	protein	protein	GCA_029953635.1_3	GCA_029953635.1_3__WGV24273.1_0	Halotia branconii	445	III-B	Bacteria	445	445	0	0	0	0	0	0	0	0	1	445	0	0	0
GCA_029972135.1_2__WGZ92213.1	Cas_DxTHG,protein	PF09455.14,protein	CRISPR-associated (Cas) DxTHG family,protein	GCA_029972135.1_2	GCA_029972135.1_2__WGZ92213.1_1,GCA_029972135.1_2__WGZ92213.1_0	Thiotrichaceae bacterium GKL_01	399	III-B	Bacteria	364399	399399	3.7e-45,0	155.3,0	5.7e-49,0	5.9e-45,0	154.6,0	0,0	1,0	362,0	2,1	367399	2,0	368,0	0.76,0
GCA_030296055.1_0__BDY11962.1	Cas_DxTHG,protein	PF09455.14,protein	CRISPR-associated (Cas) DxTHG family,protein	GCA_030296055.1_0	GCA_030296055.1_0__BDY11962.1_1,GCA_030296055.1_0__BDY11962.1_0	Hydrogenimonas sp. ISO32	411	III-A	Bacteria	364411	411411	2.2e-40,0	139.6,0	1.3e-44,0	2.7e-40,0	139.3,0	1.1,0	1,0	361,0	4,1	378411	4,0	379,0	0.76,0
GCA_030376845.1_1__WJQ13237.1	protein	protein	protein	GCA_030376845.1_1	GCA_030376845.1_1__WJQ13237.1_0	Geobacillus stearothermophilus	439	III-D	Bacteria	439	439	0	0	0	0	0	0	0	0	1	439	0	0	0
GCA_030583625.1_2__WKZ15868.1	Cas_Cas02710,protein	PF09670.14,protein	CRISPR-associated protein (Cas_Cas02710),protein	GCA_030583625.1_2	GCA_030583625.1_2__WKZ15868.1_1,GCA_030583625.1_2__WKZ15868.1_0	Candidatus Jettenia caeni	408	III-A	Bacteria	378408	408408	4.3e-100,0	335.4,0	2.3e-104,0	4.9e-100,0	335.2,0	0.2,0	2,0	377,0	15,1	395408	14,0	396,0	0.93,0
GCA_030908545.1_1__WMJ08258.1	Cas_Cas02710,protein	PF09670.14,protein	CRISPR-associated protein (Cas_Cas02710),protein	GCA_030908545.1_1	GCA_030908545.1_1__WMJ08258.1_1,GCA_030908545.1_1__WMJ08258.1_0	Nitrosomonas sp. sh817	421	III-A	Bacteria	378421	421421	5.4e-46,0	157.3,0	9e-49,0	1.9e-44,0	152.3,0	0,0	23,0	372,0	62,1	392421	14,0	396,0	0.76,0
GCA_030930995.1_4__WML86929.1	Cas_DxTHG,protein	PF09455.14,protein	CRISPR-associated (Cas) DxTHG family,protein	GCA_030930995.1_4	GCA_030930995.1_4__WML86929.1_1,GCA_030930995.1_4__WML86929.1_0	Thiothrix subterranea	390	III-B	Bacteria	364390	390390	1.3e-65,0	222.6,0	7.2e-70,0	1.5e-65,0	222.4,0	0,0	2,0	364,0	3,1	361390	2,0	361,0	0.88,0
GCA_030931035.1_1__WML91641.1	Cas_DxTHG,protein	PF09455.14,protein	CRISPR-associated (Cas) DxTHG family,protein	GCA_030931035.1_1	GCA_030931035.1_1__WML91641.1_1,GCA_030931035.1_1__WML91641.1_0	Thiothrix lacustris	398	III-B	Bacteria	364398	398398	7.2e-38,0	131.3,0	6.1e-42,0	1.3e-37,0	130.5,0	0,0	1,0	362,0	5,1	364398	5,0	365,0	0.79,0
GCA_900095815.1_0__SCM58151.1	Cas_Cas02710,protein	PF09670.14,protein	CRISPR-associated protein (Cas_Cas02710),protein	GCA_900095815.1_0	GCA_900095815.1_0__SCM58151.1_1,GCA_900095815.1_0__SCM58151.1_0	Methanothermobacter wolfeii	394	III-A	Archaea	378394	394394	1.5e-101,0	340.1,0	2.5e-105,0	1.7e-101,0	340,0	6,0	2,0	376,0	20,1	376394	19,0	378,0	0.97,0
GCA_902729405.1_0__CAA7602823.1	Cas_Cas02710,Cas_DxTHG,protein	PF09670.14,PF09455.14,protein	CRISPR-associated protein (Cas_Cas02710),CRISPR-associated (Cas) DxTHG family,protein	GCA_902729405.1_0	GCA_902729405.1_0__CAA7602823.1_2,GCA_902729405.1_0__CAA7602823.1_1,GCA_902729405.1_0__CAA7602823.1_0	Acididesulfobacillus acetoxydans	603	III-B	Bacteria	378364603	603603603	8e-07,1.5e-73,0	28.4,248.7,0	1.7e-10,2.2e-77,0	1.8e-06,2.3e-73,0	27.2,248.1,0	0,0.1,0	2,1,0	94,363,0	474,4,1	569413603	473,4,0	584,414,0	0.8,0.84,0
GCA_902809825.1_1__CAB1127820.1	Cas_DxTHG,protein	PF09455.14,protein	CRISPR-associated (Cas) DxTHG family,protein	GCA_902809825.1_1	GCA_902809825.1_1__CAB1127820.1_1,GCA_902809825.1_1__CAB1127820.1_0	Candidatus Hydrogenisulfobacillus filiaventi	436	III-D	Bacteria	364436	436436	2.3e-46,0	159.3,0	1.3e-50,0	2.8e-46,0	159,0	0,0	1,0	364,0	8,1	392436	8,0	392,0	0.84,0
GCA_902809825.1_2__CAB1127864.1	Cas_DxTHG,protein	PF09455.14,protein	CRISPR-associated (Cas) DxTHG family,protein	GCA_902809825.1_2	GCA_902809825.1_2__CAB1127864.1_1,GCA_902809825.1_2__CAB1127864.1_0	Candidatus Hydrogenisulfobacillus filiaventi	414	III-B	Bacteria	364414	414414	1.7e-32,0	113.7,0	6.6e-36,0	1.4e-31,0	110.7,0	0,0	1,0	362,0	4,1	370414	4,0	371,0	0.73,0
GCA_902827205.1_0__CAB3288134.1	Cas_DxTHG,protein	PF09455.14,protein	CRISPR-associated (Cas) DxTHG family,protein	GCA_902827205.1_0	GCA_902827205.1_0__CAB3288134.1_1,GCA_902827205.1_0__CAB3288134.1_0	Methanocaldococcus lauensis	639	III-A	Archaea	364639	639639	3.1e-49,0	168.7,0	3e-53,0	3.1e-49,0	168.7,0	17.6,0	1,0	362,0	4,1	391639	4,0	393,0	0.79,0
GCA_902827225.1_1__CAB3289529.1	Cas_DxTHG,protein	PF09455.14,protein	CRISPR-associated (Cas) DxTHG family,protein	GCA_902827225.1_1	GCA_902827225.1_1__CAB3289529.1_1,GCA_902827225.1_1__CAB3289529.1_0	Methanocaldococcus lauensis	462	III-A	Archaea	364462	462462	5.7e-26,0	92.2,0	2.8e-30,0	5.7e-26,0	92.2,0	15.7,0	1,0	364,0	4,1	390462	4,0	390,0	0.7,0
GCA_904830775.1_0__CAD5915100.1	protein	protein	protein	GCA_904830775.1_0	GCA_904830775.1_0__CAD5915100.1_0	Planktothrix agardhii	490	III-B	Bacteria	490	490	0	0	0	0	0	0	0	0	1	490	0	0	0
GCF_000007085.1_0__WP_011026631.1	Cas_DxTHG,protein	PF09455.14,protein	CRISPR-associated (Cas) DxTHG family,protein	GCF_000007085.1_0	GCF_000007085.1_0__WP_011026631.1_1,GCF_000007085.1_0__WP_011026631.1_0	Caldanaerobacter subterraneus	477	III-B	Bacteria	364477	477477	7.3e-21,0	75.4,0	4.1e-25,0	8.5e-21,0	75.2,0	9.3,0	1,0	364,0	2,1	443477	2,0	443,0	0.79,0
GCF_000007345.1_1__WP_011021933.1	protein	protein	protein	GCF_000007345.1_1	GCF_000007345.1_1__WP_011021933.1_0	Methanosarcina acetivorans	459	III-A	Archaea	459	459	0	0	0	0	0	0	0	0	1	459	0	0	0
GCF_000008265.1_0__WP_192805724.1	protein	protein	protein	GCF_000008265.1_0	GCF_000008265.1_0__WP_192805724.1_0	Picrophilus torridus	416	III-A	Archaea	416	416	0	0	0	0	0	0	0	0	1	416	0	0	0
GCF_000008645.1_0__WP_010876700.1	Cas_Cas02710,DUF1887,protein	PF09670.14,PF09002.15,protein	CRISPR-associated protein (Cas_Cas02710),Domain of unknown function (DUF1887),protein	GCF_000008645.1_0	GCF_000008645.1_0__WP_010876700.1_1,GCF_000008645.1_0__WP_010876700.1_1,GCF_000008645.1_0__WP_010876700.1_0	Methanothermobacter thermautotrophicus	400	III-A	Archaea	378386400	400400400	1.5e-125,8.2e-05,0	419.2,21.5,0	1.6e-129,1.2e-08,0	1.7e-125,0.00012,0	419,20.9,0	4.9,0.3,0	2,24,0	377,154,0	26,33,1	383163400	25,20,0	384,192,0	0.99,0.79,0
GCF_000009145.1_0__WP_011110767.1	Cas_DxTHG,protein	PF09455.14,protein	CRISPR-associated (Cas) DxTHG family,protein	GCF_000009145.1_0	GCF_000009145.1_0__WP_011110767.1_1,GCF_000009145.1_0__WP_011110767.1_0	Nitrosomonas europaea	388	III-A	Bacteria	364388	388388	1.1e-38,0	134,0	3.7e-42,0	7.6e-38,0	131.2,0	0,0	2,0	362,0	4,1	357388	3,0	357,0	0.73,0
GCF_000011105.1_2__WP_010884277.1	Cas_DxTHG,protein	PF09455.14,protein	CRISPR-associated (Cas) DxTHG family,protein	GCF_000011105.1_2	GCF_000011105.1_2__WP_010884277.1_1,GCF_000011105.1_2__WP_010884277.1_0	Pyrococcus horikoshii	417	III-A	Archaea	364417	417417	3e-17,0	63.5,0	5.5e-20,0	1.1e-15,0	58.3,0	0.1,0	1,0	364,0	3,1	372417	3,0	372,0	0.63,0
GCF_000013205.1_1__WP_011431340.1	Cas_DxTHG,protein	PF09455.14,protein	CRISPR-associated (Cas) DxTHG family,protein	GCF_000013205.1_1	GCF_000013205.1_1__WP_011431340.1_1,GCF_000013205.1_1__WP_011431340.1_0	Synechococcus sp. JA_3_3Ab	439	III-B	Bacteria	364439	439439	1e-94,0	318.4,0	1.1e-98,0	1.2e-94,0	318.2,0	0,0	2,0	364,0	5,1	395439	4,0	395,0	0.92,0
GCF_000013225.1_0__WP_041436290.1	Cas_DxTHG,protein	PF09455.14,protein	CRISPR-associated (Cas) DxTHG family,protein	GCF_000013225.1_0	GCF_000013225.1_0__WP_041436290.1_1,GCF_000013225.1_0__WP_041436290.1_0	Synechococcus sp. JA_2_3B'a(2_13)	444	III-B	Bacteria	364444	444444	9e-99,0	331.7,0	4.9e-103,0	1e-98,0	331.5,0	0,0	2,0	364,0	5,1	400444	4,0	400,0	0.92,0
GCF_000014965.1_0__WP_041440094.1	Cas_DxTHG,protein	PF09455.14,protein	CRISPR-associated (Cas) DxTHG family,protein	GCF_000014965.1_0	GCF_000014965.1_0__WP_041440094.1_1,GCF_000014965.1_0__WP_041440094.1_0	Syntrophobacter fumaroxidans	448	III-A	Bacteria	364448	448448	8.3e-94,0	315.4,0	4.6e-98,0	9.5e-94,0	315.2,0	0,0	1,0	364,0	9,1	416448	9,0	416,0	0.93,0
GCF_000016185.1_2__WP_012568623.1	Cas_DxTHG,protein	PF09455.14,protein	CRISPR-associated (Cas) DxTHG family,protein	GCF_000016185.1_2	GCF_000016185.1_2__WP_012568623.1_1,GCF_000016185.1_2__WP_012568623.1_0	Rhodospirillum centenum	534	III-B	Bacteria	364534	534534	1.3e-50,0	173.3,0	8.6e-55,0	1.8e-50,0	172.8,0	0,0	2,0	364,0	8,1	383534	7,0	383,0	0.82,0
GCF_000017185.1_0__WP_157196826.1	Cas_Cas02710,protein	PF09670.14,protein	CRISPR-associated protein (Cas_Cas02710),protein	GCF_000017185.1_0	GCF_000017185.1_0__WP_157196826.1_3,GCF_000017185.1_0__WP_157196826.1_0	Methanococcus aeolicus	493	III-A	Archaea	378493	493493	3.5e-06,0	26.3,0	1.7e-10,0	3.5e-06,0	26.3,0	1.6,0	175,0	369,0	254,1	469493	247,0	476,0	0.69,0
GCF_000017805.1_2__WP_012120494.1	protein	protein	protein	GCF_000017805.1_2	GCF_000017805.1_2__WP_012120494.1_0	Roseiflexus castenholzii	488	III-A	Bacteria	488	488	0	0	0	0	0	0	0	0	1	488	0	0	0
GCF_000017805.1_5__WP_012121770.1	Cas_Cas02710,protein	PF09670.14,protein	CRISPR-associated protein (Cas_Cas02710),protein	GCF_000017805.1_5	GCF_000017805.1_5__WP_012121770.1_1,GCF_000017805.1_5__WP_012121770.1_0	Roseiflexus castenholzii	577	III-D	Bacteria	378577	577577	2.1e-11,0	43.5,0	3.1e-15,0	6.5e-11,0	41.9,0	0,0	32,0	155,0	100,1	242577	65,0	262,0	0.75,0
GCF_000017845.1_2__WP_243397369.1	protein	protein	protein	GCF_000017845.1_2	GCF_000017845.1_2__WP_243397369.1_0	Crocosphaera subtropica	428	III-B	Bacteria	428	428	0	0	0	0	0	0	0	0	1	428	0	0	0
GCF_000017945.1_1__WP_011998361.1	Cas_DxTHG,protein	PF09455.14,protein	CRISPR-associated (Cas) DxTHG family,protein	GCF_000017945.1_1	GCF_000017945.1_1__WP_011998361.1_1,GCF_000017945.1_1__WP_011998361.1_0	Ignicoccus hospitalis	523	III-B	Archaea	364523	523523	1.3e-25,0	91,0	1.6e-29,0	1.7e-25,0	90.6,0	8.9,0	1,0	364,0	4,1	496523	4,0	496,0	0.66,0
GCF_000018305.1_0__WP_012186553.1	Cas_DxTHG,protein	PF09455.14,protein	CRISPR-associated (Cas) DxTHG family,protein	GCF_000018305.1_0	GCF_000018305.1_0__WP_012186553.1_1,GCF_000018305.1_0__WP_012186553.1_0	Caldivirga maquilingensis	562	III-B	Archaea	364562	562562	1.3e-27,0	97.5,0	1.1e-31,0	2.2e-27,0	96.8,0	0.1,0	2,0	364,0	12,1	523562	11,0	523,0	0.71,0
GCF_000018405.1_0__WP_153304347.1	Cas_Cas02710,protein	PF09670.14,protein	CRISPR-associated protein (Cas_Cas02710),protein	GCF_000018405.1_0	GCF_000018405.1_0__WP_153304347.1_1,GCF_000018405.1_0__WP_153304347.1_0	Desulfosudis oleivorans	416	III-A	Bacteria	378416	416416	3.8e-139,0	463.9,0	2.1e-143,0	4.3e-139,0	463.7,0	0.1,0	2,0	377,0	23,1	403416	22,0	404,0	0.99,0
GCF_000019065.1_1__WP_009052468.1	Cas_DxTHG,protein	PF09455.14,protein	CRISPR-associated (Cas) DxTHG family,protein	GCF_000019065.1_1	GCF_000019065.1_1__WP_009052468.1_1,GCF_000019065.1_1__WP_009052468.1_0	Thermoanaerobacter sp. X514	429	III-D	Bacteria	364429	429429	2.3e-89,0	300.7,0	1.4e-93,0	3e-89,0	300.4,0	10.9,0	1,0	364,0	4,1	403429	4,0	403,0	0.87,0
GCF_000019085.1_1__WP_012269225.1	Cas_DxTHG,protein	PF09455.14,protein	CRISPR-associated (Cas) DxTHG family,protein	GCF_000019085.1_1	GCF_000019085.1_1__WP_012269225.1_1,GCF_000019085.1_1__WP_012269225.1_0	Thermoanaerobacter pseudethanolicus	429	III-D	Bacteria	364429	429429	7e-89,0	299.2,0	4.3e-93,0	8.9e-89,0	298.8,0	10.2,0	1,0	364,0	4,1	403429	4,0	403,0	0.86,0
GCF_000019605.1_1__WP_012309097.1	Cas_DxTHG,protein	PF09455.14,protein	CRISPR-associated (Cas) DxTHG family,protein	GCF_000019605.1_1	GCF_000019605.1_1__WP_012309097.1_1,GCF_000019605.1_1__WP_012309097.1_0	Candidatus Korarchaeum cryptofilum	466	III-B	Archaea	364466	466466	9.7e-23,0	81.5,0	1.5e-26,0	3.2e-22,0	79.9,0	0,0	1,0	364,0	5,1	432466	5,0	432,0	0.63,0
GCF_000019805.1_3__WP_012350503.1	Cas_DxTHG,protein	PF09455.14,protein	CRISPR-associated (Cas) DxTHG family,protein	GCF_000019805.1_3	GCF_000019805.1_3__WP_012350503.1_1,GCF_000019805.1_3__WP_012350503.1_0	Pyrobaculum neutrophilum	473	III-A	Archaea	364473	473473	1.3e-12,0	48.3,0	2.8e-15,0	5.7e-11,0	42.8,0	0,0	2,0	364,0	6,1	431473	5,0	431,0	0.55,0
GCF_000020345.1_0__WP_003361943.1	protein	protein	protein	GCF_000020345.1_0	GCF_000020345.1_0__WP_003361943.1_0	Clostridium botulinum	484	III-B	Bacteria	484	484	0	0	0	0	0	0	0	0	1	484	0	0	0
GCF_000020505.1_0__WP_012501347.1	Cas_Cas02710,protein	PF09670.14,protein	CRISPR-associated protein (Cas_Cas02710),protein	GCF_000020505.1_0	GCF_000020505.1_0__WP_012501347.1_1,GCF_000020505.1_0__WP_012501347.1_0	Chlorobaculum parvum	511	III-A	Bacteria	378511	511511	2.8e-26,0	92.4,0	2.1e-30,0	4.4e-26,0	91.8,0	0.1,0	1,0	217,0	105,1	348511	105,0	386,0	0.77,0
GCF_000020905.1_0__WP_012608459.1	Cas_DxTHG,protein	PF09455.14,protein	CRISPR-associated (Cas) DxTHG family,protein	GCF_000020905.1_0	GCF_000020905.1_0__WP_012608459.1_1,GCF_000020905.1_0__WP_012608459.1_0	Desulfurococcus amylolyticus	486	III-B	Archaea	364486	486486	1.6e-07,0	31.5,0	6e-11,0	1.2e-06,0	28.6,0	0,0	1,0	222,0	3,1	300486	3,0	449,0	0.62,0
GCF_000021285.1_4__WP_012579495.1	protein	protein	protein	GCF_000021285.1_4	GCF_000021285.1_4__WP_012579495.1_0	Thermosipho africanus	478	III-B	Bacteria	478	478	0	0	0	0	0	0	0	0	1	478	0	0	0
GCF_000021645.1_1__WP_012582979.1	Cas_DxTHG,protein	PF09455.14,protein	CRISPR-associated (Cas) DxTHG family,protein	GCF_000021645.1_1	GCF_000021645.1_1__WP_012582979.1_1,GCF_000021645.1_1__WP_012582979.1_0	Dictyoglomus turgidum	396	III-A	Bacteria	364396	396396	2.2e-28,0	100.1,0	3.1e-32,0	6.5e-28,0	98.6,0	16.4,0	1,0	362,0	4,1	362396	4,0	364,0	0.69,0
GCF_000021985.1_0__WP_012638367.1	Cas_DxTHG,protein	PF09455.14,protein	CRISPR-associated (Cas) DxTHG family,protein	GCF_000021985.1_0	GCF_000021985.1_0__WP_012638367.1_1,GCF_000021985.1_0__WP_012638367.1_0	Thioalkalivibrio sulfidiphilus	401	III-B	Bacteria	364401	401401	5.3e-30,0	105.5,0	1.4e-33,0	3e-29,0	103,0	0,0	2,0	362,0	6,1	370401	5,0	371,0	0.73,0
GCF_000024425.1_0__WP_013012526.1	Cas_Cas02710,protein	PF09670.14,protein	CRISPR-associated protein (Cas_Cas02710),protein	GCF_000024425.1_0	GCF_000024425.1_0__WP_013012526.1_1,GCF_000024425.1_0__WP_013012526.1_0	Meiothermus ruber	403	III-A	Bacteria	378403	403403	3.6e-94,0	315.9,0	2.1e-98,0	4.4e-94,0	315.6,0	0.1,0	1,0	373,0	18,1	391403	18,0	394,0	0.94,0
GCF_000024605.1_0__WP_083774258.1	Cas_Cas02710,Cas_Cas02710,protein	PF09670.14,PF09670.14,protein	CRISPR-associated protein (Cas_Cas02710),CRISPR-associated protein (Cas_Cas02710),protein	GCF_000024605.1_0	GCF_000024605.1_0__WP_083774258.1_1,GCF_000024605.1_0__WP_083774258.1_2,GCF_000024605.1_0__WP_083774258.1_0	Ammonifex degensii	435	III-D	Bacteria	378378435	435435435	2.3e-55,2.3e-55,0	188.1,188.1,0	1.3e-22,2.9e-38,0	2.6e-18,6e-34,0	66.2,117.7,0	0,0.1,0	2,229,0	195,376,0	20,267,1	251412435	19,253,0	262,414,0	0.8,0.91,0
GCF_000024625.1_1__WP_015733230.1	Cas_DxTHG,protein	PF09455.14,protein	CRISPR-associated (Cas) DxTHG family,protein	GCF_000024625.1_1	GCF_000024625.1_1__WP_015733230.1_1,GCF_000024625.1_1__WP_015733230.1_0	Methanocaldococcus vulcanius	483	III-A	Archaea	364483	483483	3.4e-21,0	76.5,0	1.6e-25,0	3.4e-21,0	76.5,0	12.9,0	1,0	364,0	4,1	399483	4,0	399,0	0.62,0
GCF_000024625.1_2__WP_015733297.1	Cas_DxTHG,protein	PF09455.14,protein	CRISPR-associated (Cas) DxTHG family,protein	GCF_000024625.1_2	GCF_000024625.1_2__WP_015733297.1_1,GCF_000024625.1_2__WP_015733297.1_0	Methanocaldococcus vulcanius	420	III-A	Archaea	364420	420420	3.9e-89,0	300,0	2.2e-93,0	4.6e-89,0	299.8,0	9.4,0	1,0	364,0	3,1	393420	3,0	393,0	0.89,0
GCF_000024665.1_0__WP_014546240.1	Cas_DxTHG,protein	PF09455.14,protein	CRISPR-associated (Cas) DxTHG family,protein	GCF_000024665.1_0	GCF_000024665.1_0__WP_014546240.1_1,GCF_000024665.1_0__WP_014546240.1_0	Fibrobacter succinogenes	432	III-D	Bacteria	364432	432432	3.7e-70,0	237.6,0	2.3e-74,0	4.8e-70,0	237.2,0	0.9,0	1,0	362,0	5,1	396432	5,0	396,0	0.83,0
GCF_000024845.1_3__WP_012844129.1	Cas_Cas02710,protein	PF09670.14,protein	CRISPR-associated protein (Cas_Cas02710),protein	GCF_000024845.1_3	GCF_000024845.1_3__WP_012844129.1_1,GCF_000024845.1_3__WP_012844129.1_0	Rhodothermus marinus	421	III-A	Bacteria	378421	421421	2.2e-68,0	231,0	1.3e-72,0	2.6e-68,0	230.8,0	0.7,0	1,0	373,0	19,1	395421	19,0	400,0	0.9,0
GCF_000025005.1_1__WP_012875891.1	Cas_DxTHG,protein	PF09455.14,protein	CRISPR-associated (Cas) DxTHG family,protein	GCF_000025005.1_1	GCF_000025005.1_1__WP_012875891.1_1,GCF_000025005.1_1__WP_012875891.1_0	Thermobaculum terrenum	434	III-B	Bacteria	364434	434434	3.5e-82,0	277.1,0	1.9e-86,0	4e-82,0	276.9,0	0,0	1,0	364,0	12,1	400434	12,0	400,0	0.9,0
GCF_000025525.1_0__WP_012980186.1	Cas_DxTHG,protein	PF09455.14,protein	CRISPR-associated (Cas) DxTHG family,protein	GCF_000025525.1_0	GCF_000025525.1_0__WP_012980186.1_1,GCF_000025525.1_0__WP_012980186.1_0	Methanocaldococcus sp. FS406_22	459	III-A	Archaea	364459	459459	1.8e-27,0	97.1,0	1.2e-31,0	2.6e-27,0	96.6,0	15.6,0	1,0	364,0	4,1	390459	4,0	390,0	0.62,0
GCF_000091665.1_1__WP_010871198.1	Cas_DxTHG,protein	PF09455.14,protein	CRISPR-associated (Cas) DxTHG family,protein	GCF_000091665.1_1	GCF_000091665.1_1__WP_010871198.1_1,GCF_000091665.1_1__WP_010871198.1_0	Methanocaldococcus jannaschii	634	III-A	Archaea	364634	634634	3.3e-49,0	168.7,0	1.6e-53,0	3.3e-49,0	168.7,0	9.3,0	1,0	362,0	4,1	395634	4,0	397,0	0.78,0
GCF_000092125.1_0__WP_013159701.1	Cas_DxTHG,protein	PF09455.14,protein	CRISPR-associated (Cas) DxTHG family,protein	GCF_000092125.1_0	GCF_000092125.1_0__WP_013159701.1_1,GCF_000092125.1_0__WP_013159701.1_0	NA	357	Unknown	NA	364357	357357	6.6e-77,0	259.8,0	3.6e-81,0	7.4e-77,0	259.6,0	0,0	1,0	364,0	2,1	353357	2,0	353,0	0.86,0
GCF_000092125.1_4__WP_013157214.1	Cas_Cas02710,protein	PF09670.14,protein	CRISPR-associated protein (Cas_Cas02710),protein	GCF_000092125.1_4	GCF_000092125.1_4__WP_013157214.1_1,GCF_000092125.1_4__WP_013157214.1_0	Allomeiothermus silvanus	402	III-A	Bacteria	378402	402402	4.5e-89,0	299.1,0	2.7e-93,0	5.6e-89,0	298.8,0	0.7,0	2,0	373,0	18,1	390402	17,0	392,0	0.94,0
GCF_000092425.1_1__WP_013178155.1	Cas_DxTHG,protein	PF09455.14,protein	CRISPR-associated (Cas) DxTHG family,protein	GCF_000092425.1_1	GCF_000092425.1_1__WP_013178155.1_1,GCF_000092425.1_1__WP_013178155.1_0	NA	418	Unknown	NA	364418	418418	2.4e-73,0	248.1,0	1.3e-77,0	2.7e-73,0	247.9,0	0,0	2,0	364,0	3,1	377418	2,0	377,0	0.86,0
GCF_000092905.1_3__WP_013076204.1	Cas_Cas02710,protein	PF09670.14,protein	CRISPR-associated protein (Cas_Cas02710),protein	GCF_000092905.1_3	GCF_000092905.1_3__WP_013076204.1_1,GCF_000092905.1_3__WP_013076204.1_0	Kyrpidia tusciae	534	III-D	Bacteria	378534	534534	3.1e-20,0	72.5,0	5.1e-24,0	5.3e-20,0	71.8,0	0,0	25,0	189,0	118,1	284534	72,0	293,0	0.87,0
GCF_000092905.1_4__WP_013075376.1	Cas_DxTHG,protein	PF09455.14,protein	CRISPR-associated (Cas) DxTHG family,protein	GCF_000092905.1_4	GCF_000092905.1_4__WP_013075376.1_1,GCF_000092905.1_4__WP_013075376.1_0	Kyrpidia tusciae	424	III-B	Bacteria	364424	424424	7.4e-91,0	305.7,0	4.1e-95,0	8.5e-91,0	305.5,0	0,0	1,0	364,0	4,1	388424	4,0	388,0	0.91,0
GCF_000144645.1_0__WP_013275354.1	Cas_DxTHG,protein	PF09455.14,protein	CRISPR-associated (Cas) DxTHG family,protein	GCF_000144645.1_0	GCF_000144645.1_0__WP_013275354.1_1,GCF_000144645.1_0__WP_013275354.1_0	Thermosediminibacter oceani	454	III-A	Bacteria	364454	454454	3.5e-20,0	73.1,0	2.9e-24,0	6e-20,0	72.4,0	8,0	2,0	364,0	4,1	410454	3,0	410,0	0.75,0
GCF_000166335.1_0__WP_013413037.1	Cas_DxTHG,protein	PF09455.14,protein	CRISPR-associated (Cas) DxTHG family,protein	GCF_000166335.1_0	GCF_000166335.1_0__WP_013413037.1_1,GCF_000166335.1_0__WP_013413037.1_0	Caldicellulosiruptor owensensis	472	III-A	Bacteria	364472	472472	1.9e-10,0	41.1,0	1.1e-14,0	2.4e-10,0	40.8,0	3.3,0	1,0	364,0	2,1	436472	2,0	436,0	0.71,0
GCF_000174795.2_0__WP_013522872.1	Cas_DxTHG,protein	PF09455.14,protein	CRISPR-associated (Cas) DxTHG family,protein	GCF_000174795.2_0	GCF_000174795.2_0__WP_013522872.1_1,GCF_000174795.2_0__WP_013522872.1_0	Geobacillus sp. Y412MC52	446	III-B	Bacteria	364446	446446	6e-83,0	279.6,0	3.3e-87,0	6.9e-83,0	279.4,0	0.1,0	1,0	363,0	5,1	403446	5,0	404,0	0.86,0
GCF_000179575.2_1__WP_013867439.1	Cas_Cas02710,Cas_Csm6,protein	PF09670.14,PF09659.14,protein	CRISPR-associated protein (Cas_Cas02710),CRISPR-associated protein (Cas_Csm6),protein	GCF_000179575.2_1	GCF_000179575.2_1__WP_013867439.1_1,GCF_000179575.2_1__WP_013867439.1_3,GCF_000179575.2_1__WP_013867439.1_0	Methanothermococcus okinawensis	495	III-A	Archaea	378373495	495495495	2.2e-15,3.1e-09,0	56.5,36.3,0	1.2e-17,7.2e-10,0	8.3e-14,5e-06,0	51.4,25.8,0	4.7,3.5,0	23,196,0	363,349,0	112,324,1	462482495	109,294,0	470,493,0	0.75,0.73,0
GCF_000195295.1_2__WP_013706679.1	Cas_DxTHG,protein	PF09455.14,protein	CRISPR-associated (Cas) DxTHG family,protein	GCF_000195295.1_2	GCF_000195295.1_2__WP_013706679.1_1,GCF_000195295.1_2__WP_013706679.1_0	Desulfobacca acetoxidans	425	III-A	Bacteria	364425	425425	1.4e-96,0	324.5,0	7.4e-101,0	1.5e-96,0	324.3,0	0,0	2,0	364,0	5,1	398425	4,0	398,0	0.92,0
GCF_000195335.1_2__WP_041657745.1	Cas_Cas02710,protein	PF09670.14,protein	CRISPR-associated protein (Cas_Cas02710),protein	GCF_000195335.1_2	GCF_000195335.1_2__WP_041657745.1_1,GCF_000195335.1_2__WP_041657745.1_0	Marinithermus hydrothermalis	405	III-A	Bacteria	378405	405405	6.5e-92,0	308.5,0	3.7e-96,0	7.7e-92,0	308.2,0	0.2,0	2,0	374,0	20,1	394405	19,0	396,0	0.97,0
GCF_000195335.1_4__WP_013704689.1	Cas_Cas02710,protein	PF09670.14,protein	CRISPR-associated protein (Cas_Cas02710),protein	GCF_000195335.1_4	GCF_000195335.1_4__WP_013704689.1_1,GCF_000195335.1_4__WP_013704689.1_0	Marinithermus hydrothermalis	476	III-B	Bacteria	378476	476476	7.1e-83,0	278.7,0	8.5e-87,0	8.8e-83,0	278.4,0	0.4,0	2,0	371,0	75,1	451476	74,0	457,0	0.94,0
GCF_000214355.1_0__WP_015712719.1	Cas_DxTHG,protein	PF09455.14,protein	CRISPR-associated (Cas) DxTHG family,protein	GCF_000214355.1_0	GCF_000214355.1_0__WP_015712719.1_1,GCF_000214355.1_0__WP_015712719.1_0	Leadbettera azotonutricia	440	III-B	Bacteria	364440	440440	2.6e-99,0	333.5,0	1.4e-103,0	3e-99,0	333.3,0	5,0	1,0	364,0	17,1	409440	17,0	409,0	0.91,0
GCF_000214375.1_0__WP_015708973.1	Cas_DxTHG,protein	PF09455.14,protein	CRISPR-associated (Cas) DxTHG family,protein	GCF_000214375.1_0	GCF_000214375.1_0__WP_015708973.1_1,GCF_000214375.1_0__WP_015708973.1_0	Treponema primitia	443	III-A	Bacteria	364443	443443	3.1e-40,0	139.1,0	1.8e-44,0	3.8e-40,0	138.8,0	0,0	2,0	364,0	6,1	394443	5,0	394,0	0.81,0
GCF_000214415.1_1__WP_245527638.1	Cas_DxTHG,protein	PF09455.14,protein	CRISPR-associated (Cas) DxTHG family,protein	GCF_000214415.1_1	GCF_000214415.1_1__WP_245527638.1_1,GCF_000214415.1_1__WP_245527638.1_0	Methanotorris igneus	248	III-A	Archaea	364248	248248	1.2e-55,0	189.8,0	6.9e-60,0	1.4e-55,0	189.6,0	2.8,0	3,0	179,0	2,1	166248	1,0	178,0	0.91,0
GCF_000214415.1_2__WP_013799388.1	Cas_DxTHG,protein	PF09455.14,protein	CRISPR-associated (Cas) DxTHG family,protein	GCF_000214415.1_2	GCF_000214415.1_2__WP_013799388.1_1,GCF_000214415.1_2__WP_013799388.1_0	Methanotorris igneus	420	III-A	Archaea	364420	420420	2.5e-82,0	277.6,0	1.6e-86,0	3.3e-82,0	277.2,0	19.1,0	1,0	364,0	4,1	393420	4,0	393,0	0.88,0
GCF_000214435.1_1__WP_013809708.1	Cas_Cas02710,Cas_Csm6,protein	PF09670.14,PF09659.14,protein	CRISPR-associated protein (Cas_Cas02710),CRISPR-associated protein (Cas_Csm6),protein	GCF_000214435.1_1	GCF_000214435.1_1__WP_013809708.1_1,GCF_000214435.1_1__WP_013809708.1_1,GCF_000214435.1_1__WP_013809708.1_0	Desulfotomaculum nigrificans	452	III-A	Bacteria	378373452	452452452	7.2e-15,5.7e-05,0	54.9,22.3,0	1.5e-18,1.6e-08,0	1.6e-14,0.00017,0	53.8,20.7,0	5.4,0.2,0	163,9,0	370,79,0	200,78,1	413151452	189,69,0	421,423,0	0.81,0.81,0
GCF_000218625.1_1__WP_013886731.1	Cas_DxTHG,protein	PF09455.14,protein	CRISPR-associated (Cas) DxTHG family,protein	GCF_000218625.1_1	GCF_000218625.1_1__WP_013886731.1_1,GCF_000218625.1_1__WP_013886731.1_0	Flexistipes sinusarabici	419	III-B	Bacteria	364419	419419	2.3e-97,0	327.1,0	1.3e-101,0	2.8e-97,0	326.8,0	12.7,0	1,0	364,0	5,1	390419	5,0	390,0	0.92,0
GCF_000227745.2_1__WP_014780689.1	Cas_DxTHG,protein	PF09455.14,protein	CRISPR-associated (Cas) DxTHG family,protein	GCF_000227745.2_1	GCF_000227745.2_1__WP_014780689.1_1,GCF_000227745.2_1__WP_014780689.1_0	Thiocystis violascens	410	III-B	Bacteria	364410	410410	2.5e-27,0	96.6,0	6.1e-31,0	1.3e-26,0	94.3,0	0,0	2,0	362,0	8,1	373410	7,0	374,0	0.75,0
GCF_000247545.1_1__WP_014346698.1	Cas_DxTHG,protein	PF09455.14,protein	CRISPR-associated (Cas) DxTHG family,protein	GCF_000247545.1_1	GCF_000247545.1_1__WP_014346698.1_1,GCF_000247545.1_1__WP_014346698.1_0	Pyrobaculum oguniense	391	III-B	Archaea	364391	391391	1.3e-08,0	35.1,0	1.4e-11,0	3e-07,0	30.6,0	0,0	3,0	128,0	6,1	181391	4,0	203,0	0.73,0
GCF_000247545.1_2__WP_014346679.1	Cas_DxTHG,protein	PF09455.14,protein	CRISPR-associated (Cas) DxTHG family,protein	GCF_000247545.1_2	GCF_000247545.1_2__WP_014346679.1_1,GCF_000247545.1_2__WP_014346679.1_0	Pyrobaculum oguniense	396	III-A	Archaea	364396	396396	8.5e-06,0	25.8,0	1.7e-09,0	3.5e-05,0	23.8,0	0,0	1,0	133,0	5,1	161396	5,0	196,0	0.65,0
GCF_000250635.1_1__WP_014373435.1	Cas_DxTHG,protein	PF09455.14,protein	CRISPR-associated (Cas) DxTHG family,protein	GCF_000250635.1_1	GCF_000250635.1_1__WP_014373435.1_1,GCF_000250635.1_1__WP_014373435.1_0	Saprospira grandis	407	III-D	Bacteria	364407	407407	6.4e-41,0	141.4,0	3.6e-45,0	7.5e-41,0	141.1,0	5,0	1,0	362,0	5,1	379407	5,0	381,0	0.74,0
GCF_000253055.1_2__WP_014127121.1	Cas_DxTHG,protein	PF09455.14,protein	CRISPR-associated (Cas) DxTHG family,protein	GCF_000253055.1_2	GCF_000253055.1_2__WP_014127121.1_1,GCF_000253055.1_2__WP_014127121.1_0	Thermoproteus tenax	473	III-A	Archaea	364473	473473	2.4e-10,0	40.8,0	3.6e-13,0	7.6e-09,0	35.8,0	0,0	2,0	364,0	6,1	431473	5,0	431,0	0.49,0
GCF_000253195.1_0__WP_014521043.1	protein	protein	protein	GCF_000253195.1_0	GCF_000253195.1_0__WP_014521043.1_0	Clostridium botulinum	449	III-B	Bacteria	449	449	0	0	0	0	0	0	0	0	1	449	0	0	0
GCF_000258405.1_0__WP_014560065.1	Cas_DxTHG,protein	PF09455.14,protein	CRISPR-associated (Cas) DxTHG family,protein	GCF_000258405.1_0	GCF_000258405.1_0__WP_014560065.1_1,GCF_000258405.1_0__WP_014560065.1_0	Ignavibacterium album	446	III-A	Bacteria	364446	446446	1.2e-91,0	308.2,0	1.4e-95,0	1.5e-91,0	307.9,0	8.7,0	2,0	364,0	5,1	407446	4,0	407,0	0.9,0
GCF_000259255.1_0__WP_014661556.1	Cas_DxTHG,protein	PF09455.14,protein	CRISPR-associated (Cas) DxTHG family,protein	GCF_000259255.1_0	GCF_000259255.1_0__WP_014661556.1_1,GCF_000259255.1_0__WP_014661556.1_0	Helicobacter cetorum	500	III-A	Bacteria	364500	500500	2.6e-14,0	53.8,0	5e-17,0	1e-12,0	48.6,0	29.4,0	75,0	361,0	89,1	468500	22,0	470,0	0.7,0
GCF_000305935.1_0__WP_015051485.1	Cas_DxTHG,protein	PF09455.14,protein	CRISPR-associated (Cas) DxTHG family,protein	GCF_000305935.1_0	GCF_000305935.1_0__WP_015051485.1_1,GCF_000305935.1_0__WP_015051485.1_0	Thermacetogenium phaeum	417	III-D	Bacteria	364417	417417	6e-87,0	292.8,0	3.4e-91,0	7e-87,0	292.6,0	0,0	1,0	364,0	3,1	388417	3,0	388,0	0.9,0
GCF_000309885.1_0__WP_016329085.1	Cas_Cas02710,protein	PF09670.14,protein	CRISPR-associated protein (Cas_Cas02710),protein	GCF_000309885.1_0	GCF_000309885.1_0__WP_016329085.1_1,GCF_000309885.1_0__WP_016329085.1_0	Thermus oshimai	400	III-A	Bacteria	378400	400400	7.7e-109,0	364.2,0	4.2e-113,0	8.6e-109,0	364,0	0,0	1,0	377,0	13,1	390400	13,0	391,0	0.98,0
GCF_000316575.1_1__WP_015126515.1	protein	protein	protein	GCF_000316575.1_1	GCF_000316575.1_1__WP_015126515.1_0	Calothrix sp. PCC 7507	530	III-B	Bacteria	530	530	0	0	0	0	0	0	0	0	1	530	0	0	0
GCF_000317025.1_0__WP_015143860.1	Cas_Csm6,protein	PF09659.14,protein	CRISPR-associated protein (Cas_Csm6),protein	GCF_000317025.1_0	GCF_000317025.1_0__WP_015143860.1_2,GCF_000317025.1_0__WP_015143860.1_0	Pleurocapsa sp. PCC 7327	426	III-B	Bacteria	373426	426426	6.2e-15,0	55,0	2e-13,0	2.1e-09,0	36.9,0	2.7,0	102,0	327,0	156,1	384426	146,0	418,0	0.75,0
GCF_000317105.1_1__WP_015146797.1	Cas_DxTHG,protein	PF09455.14,protein	CRISPR-associated (Cas) DxTHG family,protein	GCF_000317105.1_1	GCF_000317105.1_1__WP_015146797.1_1,GCF_000317105.1_1__WP_015146797.1_0	Oscillatoria acuminata	413	III-D	Bacteria	364413	413413	1.4e-104,0	350.8,0	7.6e-109,0	1.6e-104,0	350.6,0	0.1,0	2,0	364,0	3,1	382413	2,0	382,0	0.93,0
GCF_000317475.1_7__WP_223300746.1	Cas_Csm6,protein	PF09659.14,protein	CRISPR-associated protein (Cas_Csm6),protein	GCF_000317475.1_7	GCF_000317475.1_7__WP_223300746.1_1,GCF_000317475.1_7__WP_223300746.1_0	Oscillatoria nigro_viridis	493	III-B	Bacteria	373493	493493	5e-05,0	22.5,0	4.3e-09,0	8.8e-05,0	21.6,0	0,0	69,0	334,0	184,1	442493	163,0	450,0	0.81,0
GCF_000317575.1_2__WP_015191740.1	protein	protein	protein	GCF_000317575.1_2	GCF_000317575.1_2__WP_015191740.1_0	Stanieria cyanosphaera	495	III-B	Bacteria	495	495	0	0	0	0	0	0	0	0	1	495	0	0	0
GCF_000328545.1_2__WP_269212334.1	Cas_DxTHG,protein	PF09455.14,protein	CRISPR-associated (Cas) DxTHG family,protein	GCF_000328545.1_2	GCF_000328545.1_2__WP_269212334.1_1,GCF_000328545.1_2__WP_269212334.1_0	Thermoanaerobacterium thermosaccharolyticum	219	III-D	Bacteria	364219	219219	9.4e-26,0	91.5,0	6.1e-30,0	1.3e-25,0	91,0	2.8,0	200,0	364,0	17,1	193219	3,0	193,0	0.82,0
GCF_000328545.1_3__WP_015311241.1	Cas_Cas02710,protein	PF09670.14,protein	CRISPR-associated protein (Cas_Cas02710),protein	GCF_000328545.1_3	GCF_000328545.1_3__WP_015311241.1_1,GCF_000328545.1_3__WP_015311241.1_0	Thermoanaerobacterium thermosaccharolyticum	487	III-B	Bacteria	378487	487487	5.5e-84,0	282.4,0	3.3e-88,0	6.8e-84,0	282.1,0	0.5,0	1,0	374,0	71,1	462487	71,0	466,0	0.93,0
GCF_000478825.2_2__WP_028948927.1	Cas_DxTHG,protein	PF09455.14,protein	CRISPR-associated (Cas) DxTHG family,protein	GCF_000478825.2_2	GCF_000478825.2_2__WP_028948927.1_1,GCF_000478825.2_2__WP_028948927.1_0	Synechocystis sp. PCC 6714	420	III-B	Bacteria	364420	420420	5.4e-84,0	283.1,0	6e-88,0	6.2e-84,0	282.9,0	0,0	1,0	364,0	3,1	379420	3,0	379,0	0.91,0
GCF_000763575.1_2__WP_049685562.1	protein	protein	protein	GCF_000763575.1_2	GCF_000763575.1_2__WP_049685562.1_0	Thermoanaerobacter kivui	480	III-A	Bacteria	480	480	0	0	0	0	0	0	0	0	1	480	0	0	0
GCF_000970045.1_2__WP_048181305.1	protein	protein	protein	GCF_000970045.1_2	GCF_000970045.1_2__WP_048181305.1_0	Methanosarcina sp. MTP4	497	III-A	Archaea	497	497	0	0	0	0	0	0	0	0	1	497	0	0	0
GCF_001027005.1_2__WP_048176871.1	protein	protein	protein	GCF_001027005.1_2	GCF_001027005.1_2__WP_048176871.1_0	Methanosarcina barkeri	459	III-A	Archaea	459	459	0	0	0	0	0	0	0	0	1	459	0	0	0
GCF_001277295.1_1__WP_053537992.1	protein	protein	protein	GCF_001277295.1_1	GCF_001277295.1_1__WP_053537992.1_0	NA	569	Unknown	NA	569	569	0	0	0	0	0	0	0	0	1	569	0	0	0
GCF_001304615.2_0__WP_054298348.1	Cas_Cas02710,protein	PF09670.14,protein	CRISPR-associated protein (Cas_Cas02710),protein	GCF_001304615.2_0	GCF_001304615.2_0__WP_054298348.1_1,GCF_001304615.2_0__WP_054298348.1_0	Methanosarcina flavescens	440	III-B	Archaea	378440	440440	4.9e-69,0	233.2,0	9.3e-73,0	6.5e-69,0	232.8,0	0,0	2,0	370,0	14,1	407440	13,0	415,0	0.89,0
GCF_001399775.1_1__WP_197272767.1	Cas_DxTHG,protein	PF09455.14,protein	CRISPR-associated (Cas) DxTHG family,protein	GCF_001399775.1_1	GCF_001399775.1_1__WP_197272767.1_1,GCF_001399775.1_1__WP_197272767.1_0	Thermus aquaticus	401	III-B	Bacteria	364401	401401	1.2e-76,0	258.9,0	1.4e-80,0	1.4e-76,0	258.7,0	0,0	1,0	364,0	4,1	364401	4,0	364,0	0.89,0
GCF_001481685.1_1__WP_075049385.1	Cas_DxTHG,protein	PF09455.14,protein	CRISPR-associated (Cas) DxTHG family,protein	GCF_001481685.1_1	GCF_001481685.1_1__WP_075049385.1_1,GCF_001481685.1_1__WP_075049385.1_0	Ignicoccus islandicus	529	III-B	Archaea	364529	529529	1.7e-19,0	70.9,0	5.1e-23,0	1.1e-18,0	68.3,0	17.7,0	2,0	364,0	5,1	502529	4,0	502,0	0.57,0
GCF_001547875.1_2__WP_052449066.1	Cas_DxTHG,protein	PF09455.14,protein	CRISPR-associated (Cas) DxTHG family,protein	GCF_001547875.1_2	GCF_001547875.1_2__WP_052449066.1_1,GCF_001547875.1_2__WP_052449066.1_0	Tannerella forsythia	430	III-D	Bacteria	364430	430430	4e-71,0	240.7,0	2.3e-75,0	4.9e-71,0	240.5,0	15.4,0	1,0	362,0	5,1	403430	5,0	404,0	0.82,0
GCF_001553625.1_1__WP_066604083.1	Cas_Cas02710,protein	PF09670.14,protein	CRISPR-associated protein (Cas_Cas02710),protein	GCF_001553625.1_1	GCF_001553625.1_1__WP_066604083.1_1,GCF_001553625.1_1__WP_066604083.1_0	Desulfomicrobium orale	439	III-A	Bacteria	378439	439439	4.1e-38,0	131.4,0	2.6e-42,0	5.4e-38,0	131,0	0,0	2,0	376,0	27,1	411439	26,0	413,0	0.82,0
GCF_001554015.1_1__WP_061946579.1	Cas_DxTHG,protein	PF09455.14,protein	CRISPR-associated (Cas) DxTHG family,protein	GCF_001554015.1_1	GCF_001554015.1_1__WP_061946579.1_1,GCF_001554015.1_1__WP_061946579.1_0	Selenomonas sp. oral taxon 136	578	III-D	Bacteria	364578	578578	2.4e-16,0	60.5,0	3.5e-20,0	7.3e-16,0	58.9,0	9.8,0	94,0	326,0	133,1	356578	19,0	548,0	0.63,0
GCF_001618685.1_2__WP_063166866.1	Cas_DxTHG,protein	PF09455.14,protein	CRISPR-associated (Cas) DxTHG family,protein	GCF_001618685.1_2	GCF_001618685.1_2__WP_063166866.1_1,GCF_001618685.1_2__WP_063166866.1_0	Geobacillus subterraneus	441	III-B	Bacteria	364441	441441	5.1e-80,0	270,0	2.8e-84,0	5.9e-80,0	269.8,0	0,0	1,0	363,0	5,1	403441	5,0	404,0	0.86,0
GCF_001647085.1_1__WP_068663815.1	Cas_DxTHG,protein	PF09455.14,protein	CRISPR-associated (Cas) DxTHG family,protein	GCF_001647085.1_1	GCF_001647085.1_1__WP_068663815.1_1,GCF_001647085.1_1__WP_068663815.1_0	Thermococcus piezophilus	432	III-A	Archaea	364432	432432	1.1e-07,0	32,0	4.7e-11,0	9.9e-07,0	28.9,0	0,0	2,0	228,0	4,1	250432	3,0	384,0	0.56,0
GCF_001651805.1_0__WP_067379783.1	Cas_DxTHG,protein	PF09455.14,protein	CRISPR-associated (Cas) DxTHG family,protein	GCF_001651805.1_0	GCF_001651805.1_0__WP_067379783.1_1,GCF_001651805.1_0__WP_067379783.1_0	Marinobacterium aestuarii	387	III-B	Bacteria	364387	387387	2.3e-35,0	123.1,0	8.9e-39,0	1.9e-34,0	120.1,0	0,0	2,0	362,0	5,1	351387	4,0	351,0	0.82,0
GCF_001682135.1_0__WP_075665149.1	Cas_DxTHG,protein	PF09455.14,protein	CRISPR-associated (Cas) DxTHG family,protein	GCF_001682135.1_0	GCF_001682135.1_0__WP_075665149.1_1,GCF_001682135.1_0__WP_075665149.1_0	Thermosipho sp. 1070	453	III-A	Bacteria	364453	453453	3.1e-12,0	47,0	1.9e-16,0	3.9e-12,0	46.7,0	15.6,0	2,0	364,0	4,1	423453	3,0	423,0	0.63,0
GCF_001747405.1_0__WP_169817615.1	Cas_Cas02710,protein	PF09670.14,protein	CRISPR-associated protein (Cas_Cas02710),protein	GCF_001747405.1_0	GCF_001747405.1_0__WP_169817615.1_1,GCF_001747405.1_0__WP_169817615.1_0	NA	461	Unknown	NA	378461	461461	1.9e-19,0	69.9,0	8.3e-22,0	1.7e-17,0	63.5,0	0.4,0	1,0	172,0	99,1	294461	99,0	320,0	0.83,0
GCF_001854205.2_1__WP_071102516.1	Cas_Csm6,protein	PF09659.14,protein	CRISPR-associated protein (Cas_Csm6),protein	GCF_001854205.2_1	GCF_001854205.2_1__WP_071102516.1_1,GCF_001854205.2_1__WP_071102516.1_0	Moorena producens	567	III-B	Bacteria	373567	567567	0.00012,0	21.2,0	5.9e-08,0	0.00061,0	18.9,0	0.1,0	4,0	62,0	161,1	212567	158,0	219,0	0.87,0
GCF_001886815.1_0__WP_006930119.1	Cas_DxTHG,protein	PF09455.14,protein	CRISPR-associated (Cas) DxTHG family,protein	GCF_001886815.1_0	GCF_001886815.1_0__WP_006930119.1_1,GCF_001886815.1_0__WP_006930119.1_0	NA	548	Unknown	NA	364548	548548	2e-35,0	123.3,0	1.6e-39,0	3.4e-35,0	122.5,0	8.3,0	1,0	361,0	7,1	378548	7,0	380,0	0.78,0
GCF_001941525.1_1__WP_014295922.1	Cas_DxTHG,STIV_B116-like,protein	PF09455.14,PF08960.14,protein	CRISPR-associated (Cas) DxTHG family,STIV B116-like,protein	GCF_001941525.1_1	GCF_001941525.1_1__WP_014295922.1_1,GCF_001941525.1_1__WP_014295922.1_1,GCF_001941525.1_1__WP_014295922.1_0	Marinitoga sp. 1137	563	III-B	Bacteria	364101563	563563563	3.8e-53,4.9e-34,0	181.6,116.7,0	3.7e-57,1.4e-37,0	3.8e-53,1.5e-33,0	181.6,115.1,0	23,0.3,0	1,1,0	363,100,0	5,447,1	404557563	5,447,0	405,558,0	0.8,0.94,0
GCF_002209385.1_0__WP_088619262.1	Cas_DxTHG,protein	PF09455.14,protein	CRISPR-associated (Cas) DxTHG family,protein	GCF_002209385.1_0	GCF_002209385.1_0__WP_088619262.1_1,GCF_002209385.1_0__WP_088619262.1_0	Methylovulum psychrotolerans	393	III-B	Bacteria	364393	393393	2.2e-40,0	139.6,0	3.1e-44,0	6.5e-40,0	138.1,0	0,0	1,0	362,0	4,1	360393	4,0	361,0	0.75,0
GCF_002224645.1_2__WP_089612282.1	Cas_Cas02710,Cas_DxTHG,protein	PF09670.14,PF09455.14,protein	CRISPR-associated protein (Cas_Cas02710),CRISPR-associated (Cas) DxTHG family,protein	GCF_002224645.1_2	GCF_002224645.1_2__WP_089612282.1_2,GCF_002224645.1_2__WP_089612282.1_1,GCF_002224645.1_2__WP_089612282.1_0	NA	601	Unknown	NA	378364601	601601601	2.4e-05,3e-55,0	23.6,188.5,0	3.7e-08,4.5e-59,0	0.00038,4.7e-55,0	19.6,187.9,0	0,0.1,0	3,2,0	89,364,0	475,22,1	562420601	473,21,0	584,420,0	0.77,0.81,0
GCF_002243605.1_3__WP_094239735.1	protein	protein	protein	GCF_002243605.1_3	GCF_002243605.1_3__WP_094239735.1_0	Geobacillus lituanicus	439	III-D	Bacteria	439	439	0	0	0	0	0	0	0	0	1	439	0	0	0
GCF_002250075.1_0__WP_094397169.1	Cas_DxTHG,protein	PF09455.14,protein	CRISPR-associated (Cas) DxTHG family,protein	GCF_002250075.1_0	GCF_002250075.1_0__WP_094397169.1_1,GCF_002250075.1_0__WP_094397169.1_0	Thermoanaerobacterium thermosaccharolyticum	431	III-D	Bacteria	364431	431431	3.5e-86,0	290.3,0	2e-90,0	4.1e-86,0	290.1,0	8,0	1,0	364,0	4,1	405431	4,0	405,0	0.86,0
GCF_002356555.2_1__WP_096410067.1	Cas_DxTHG,protein	PF09455.14,protein	CRISPR-associated (Cas) DxTHG family,protein	GCF_002356555.2_1	GCF_002356555.2_1__WP_096410067.1_1,GCF_002356555.2_1__WP_096410067.1_0	Halorhodospira halochloris	403	III-A	Bacteria	364403	403403	5.3e-30,0	105.4,0	2.7e-33,0	5.6e-29,0	102.1,0	0,0	2,0	362,0	4,1	372403	3,0	373,0	0.72,0
GCF_002368395.1_2__WP_096621709.1	Cas_DxTHG,protein	PF09455.14,protein	CRISPR-associated (Cas) DxTHG family,protein	GCF_002368395.1_2	GCF_002368395.1_2__WP_096621709.1_1,GCF_002368395.1_2__WP_096621709.1_0	Calothrix sp. NIES_3974	411	III-A	Bacteria	364411	411411	1.2e-85,0	288.5,0	2e-89,0	1.4e-85,0	288.3,0	3.5,0	2,0	364,0	4,1	379411	3,0	379,0	0.87,0
GCF_002813085.1_0__WP_100815467.1	Cas_Cas02710,protein	PF09670.14,protein	CRISPR-associated protein (Cas_Cas02710),protein	GCF_002813085.1_0	GCF_002813085.1_0__WP_100815467.1_1,GCF_002813085.1_0__WP_100815467.1_0	Methanobrevibacter smithii	457	III-A	Archaea	378457	457457	5e-68,0	229.8,0	3.4e-72,0	7e-68,0	229.4,0	4.8,0	1,0	377,0	16,1	439457	16,0	440,0	0.89,0
GCF_002865745.1_0__WP_101526627.1	protein	protein	protein	GCF_002865745.1_0	GCF_002865745.1_0__WP_101526627.1_0	Clostridium botulinum	440	III-B	Bacteria	440	440	0	0	0	0	0	0	0	0	1	440	0	0	0
GCF_002896875.1_3__WP_103136202.1	Cas_DxTHG,protein	PF09455.14,protein	CRISPR-associated (Cas) DxTHG family,protein	GCF_002896875.1_3	GCF_002896875.1_3__WP_103136202.1_1,GCF_002896875.1_3__WP_103136202.1_0	Nostoc sp. CENA543	423	III-A	Bacteria	364423	423423	1.5e-84,0	285,0	9.3e-89,0	1.9e-84,0	284.6,0	0,0	1,0	364,0	5,1	388423	5,0	388,0	0.88,0
GCF_003008575.1_0__WP_106683690.1	Cas_DxTHG,protein	PF09455.14,protein	CRISPR-associated (Cas) DxTHG family,protein	GCF_003008575.1_0	GCF_003008575.1_0__WP_106683690.1_1,GCF_003008575.1_0__WP_106683690.1_0	Melaminivora suipulveris	395	III-B	Bacteria	364395	395395	3.4e-31,0	109.4,0	2.5e-34,0	5.2e-30,0	105.5,0	0,0	2,0	362,0	4,1	357395	3,0	358,0	0.76,0
GCF_003013635.1_1__WP_159036463.1	Cas_DxTHG,protein	PF09455.14,protein	CRISPR-associated (Cas) DxTHG family,protein	GCF_003013635.1_1	GCF_003013635.1_1__WP_159036463.1_1,GCF_003013635.1_1__WP_159036463.1_0	Clostridium tetani	451	III-D	Bacteria	364451	451451	1.5e-90,0	304.6,0	1.8e-94,0	1.9e-90,0	304.3,0	21.5,0	1,0	364,0	4,1	417451	4,0	417,0	0.86,0
GCF_003015225.1_1__WP_011153730.1	Cas_DxTHG,protein	PF09455.14,protein	CRISPR-associated (Cas) DxTHG family,protein	GCF_003015225.1_1	GCF_003015225.1_1__WP_011153730.1_1,GCF_003015225.1_1__WP_011153730.1_0	Synechocystis sp. IPPAS B_1465	422	III-D	Bacteria	364422	422422	4.9e-96,0	322.7,0	2.9e-100,0	6e-96,0	322.4,0	0,0	1,0	364,0	2,1	391422	2,0	391,0	0.9,0
GCF_003054515.1_1__WP_102041951.1	Cas_DxTHG,protein	PF09455.14,protein	CRISPR-associated (Cas) DxTHG family,protein	GCF_003054515.1_1	GCF_003054515.1_1__WP_102041951.1_1,GCF_003054515.1_1__WP_102041951.1_0	Zoogloeaceae bacteirum Par_f_2	392	III-B	Bacteria	364392	392392	1.5e-37,0	130.3,0	8.8e-41,0	1.8e-36,0	126.7,0	0,0	2,0	363,0	4,1	363392	3,0	364,0	0.74,0
GCF_003096175.1_0__WP_032077064.1	Cas_Cas02710,protein	PF09670.14,protein	CRISPR-associated protein (Cas_Cas02710),protein	GCF_003096175.1_0	GCF_003096175.1_0__WP_032077064.1_1,GCF_003096175.1_0__WP_032077064.1_0	Clostridium drakei	489	III-A	Bacteria	378489	489489	1.1e-11,0	44.4,0	1.3e-14,0	2.6e-10,0	39.9,0	7.3,0	40,0	364,0	134,1	440489	111,0	453,0	0.73,0
GCF_003184265.1_0__WP_110135921.1	Cas_DxTHG,protein	PF09455.14,protein	CRISPR-associated (Cas) DxTHG family,protein	GCF_003184265.1_0	GCF_003184265.1_0__WP_110135921.1_1,GCF_003184265.1_0__WP_110135921.1_0	Acidiferrobacter sp. SPIII_3	412	III-B	Bacteria	364412	412412	3.7e-28,0	99.4,0	2.3e-32,0	4.9e-28,0	99,0	0,0	2,0	362,0	8,1	371412	7,0	372,0	0.78,0
GCF_003201765.2_2__WP_110380978.1	Cas_DxTHG,protein	PF09455.14,protein	CRISPR-associated (Cas) DxTHG family,protein	GCF_003201765.2_2	GCF_003201765.2_2__WP_110380978.1_1,GCF_003201765.2_2__WP_110380978.1_0	Acidianus sulfidivorans	379	III-D	Archaea	364379	379379	1.6e-10,0	41.4,0	1.2e-14,0	2.5e-10,0	40.7,0	4.1,0	2,0	139,0	5,1	159379	4,0	350,0	0.76,0
GCF_003353065.1_0__WP_114985535.1	Cas_DxTHG,protein	PF09455.14,protein	CRISPR-associated (Cas) DxTHG family,protein	GCF_003353065.1_0	GCF_003353065.1_0__WP_114985535.1_1,GCF_003353065.1_0__WP_114985535.1_0	Cyclonatronum proteinivorum	409	III-A	Bacteria	364409	409409	3e-69,0	234.6,0	1.7e-73,0	3.5e-69,0	234.4,0	1,0	3,0	364,0	7,1	367409	5,0	367,0	0.88,0
GCF_003812825.1_2__WP_035933970.1	Cas_DxTHG,protein	PF09455.14,protein	CRISPR-associated (Cas) DxTHG family,protein	GCF_003812825.1_2	GCF_003812825.1_2__WP_035933970.1_1,GCF_003812825.1_2__WP_035933970.1_0	Fusobacterium necrophorum	451	III-A	Bacteria	364451	451451	1e-33,0	117.7,0	4.9e-38,0	1e-33,0	117.7,0	24.6,0	1,0	362,0	5,1	405451	5,0	406,0	0.69,0
GCF_003932015.1_1__WP_012302871.1	Cas_Cas02710,protein	PF09670.14,protein	CRISPR-associated protein (Cas_Cas02710),protein	GCF_003932015.1_1	GCF_003932015.1_1__WP_012302871.1_2,GCF_003932015.1_1__WP_012302871.1_0	Candidatus Desulforudis audaxviator	314	III-D	Bacteria	378314	314314	5.1e-25,0	88.3,0	3.1e-28,0	6.5e-24,0	84.6,0	0,0	35,0	201,0	80,1	260314	68,0	307,0	0.82,0
GCF_003932755.1_2__WP_125219788.1	Cas_Cas02710,protein	PF09670.14,protein	CRISPR-associated protein (Cas_Cas02710),protein	GCF_003932755.1_2	GCF_003932755.1_2__WP_125219788.1_2,GCF_003932755.1_2__WP_125219788.1_0	Methylomicrobium sp. wino1	423	III-A	Bacteria	378423	423423	1.6e-51,0	175.5,0	3.8e-53,0	7.9e-49,0	166.6,0	0.1,0	24,0	372,0	63,1	394423	57,0	397,0	0.85,0
GCF_003966565.1_0__WP_126443806.1	Cas_DxTHG,protein	PF09455.14,protein	CRISPR-associated (Cas) DxTHG family,protein	GCF_003966565.1_0	GCF_003966565.1_0__WP_126443806.1_1,GCF_003966565.1_0__WP_126443806.1_0	Sulfuricystis multivorans	402	III-B	Bacteria	364402	402402	5.1e-31,0	108.8,0	3.9e-35,0	8.1e-31,0	108.1,0	0,0	2,0	226,0	4,1	265402	3,0	370,0	0.72,0
GCF_003967015.1_1__WP_126385721.1	protein	protein	protein	GCF_003967015.1_1	GCF_003967015.1_1__WP_126385721.1_0	Pseudanabaena sp. ABRG5_3	462	III-B	Bacteria	462	462	0	0	0	0	0	0	0	0	1	462	0	0	0
GCF_004103715.1_0__WP_128752237.1	protein	protein	protein	GCF_004103715.1_0	GCF_004103715.1_0__WP_128752237.1_0	Acidilutibacter cellobiosedens	484	III-B	Bacteria	484	484	0	0	0	0	0	0	0	0	1	484	0	0	0
GCF_004299845.1_1__WP_130596873.1	Cas_Cas02710,protein	PF09670.14,protein	CRISPR-associated protein (Cas_Cas02710),protein	GCF_004299845.1_1	GCF_004299845.1_1__WP_130596873.1_1,GCF_004299845.1_1__WP_130596873.1_0	Verrucomicrobia bacterium S94	291	III-B	Bacteria	378291	291291	1.9e-42,0	145.6,0	1.1e-46,0	2.3e-42,0	145.4,0	3,0	110,0	369,0	2,1	269291	1,0	275,0	0.94,0
GCF_005160065.1_0__WP_025039252.1	Cas_DxTHG,protein	PF09455.14,protein	CRISPR-associated (Cas) DxTHG family,protein	GCF_005160065.1_0	GCF_005160065.1_0__WP_025039252.1_1,GCF_005160065.1_0__WP_025039252.1_0	Geobacillus kaustophilus	441	III-B	Bacteria	364441	441441	6.7e-75,0	253.2,0	9.8e-79,0	1e-74,0	252.6,0	0,0	1,0	363,0	5,1	403441	5,0	404,0	0.84,0
GCF_005473905.2_2__WP_171003496.1	Cas_DxTHG,protein	PF09455.14,protein	CRISPR-associated (Cas) DxTHG family,protein	GCF_005473905.2_2	GCF_005473905.2_2__WP_171003496.1_1,GCF_005473905.2_2__WP_171003496.1_0	Ruminiclostridium herbifermentans	649	III-D	Bacteria	364649	649649	8.7e-51,0	173.8,0	1.8e-52,0	3.8e-48,0	165.2,0	25.9,0	2,0	364,0	6,1	593649	5,0	593,0	0.76,0
GCF_005473905.2_3__WP_137695829.1	protein	protein	protein	GCF_005473905.2_3	GCF_005473905.2_3__WP_137695829.1_0	Ruminiclostridium herbifermentans	493	III-D	Bacteria	493	493	0	0	0	0	0	0	0	0	1	493	0	0	0
GCF_005931095.1_1__WP_017839241.1	Cas_Cas02710,protein	PF09670.14,protein	CRISPR-associated protein (Cas_Cas02710),protein	GCF_005931095.1_1	GCF_005931095.1_1__WP_017839241.1_1,GCF_005931095.1_1__WP_017839241.1_0	Methylotuvimicrobium buryatense	423	III-A	Bacteria	378423	423423	1.7e-52,0	178.7,0	4.9e-55,0	1e-50,0	172.9,0	0.2,0	2,0	374,0	15,1	396423	14,0	398,0	0.8,0
GCF_006274605.1_0__WP_139680679.1	Cas_DxTHG,protein	PF09455.14,protein	CRISPR-associated (Cas) DxTHG family,protein	GCF_006274605.1_0	GCF_006274605.1_0__WP_139680679.1_1,GCF_006274605.1_0__WP_139680679.1_0	Thermococcus indicus	426	III-A	Archaea	364426	426426	1.1e-09,0	38.7,0	2.9e-12,0	6e-08,0	32.9,0	0,0	2,0	363,0	4,1	380426	3,0	381,0	0.46,0
GCF_006274605.1_1__WP_168188394.1	Cas_DxTHG,protein	PF09455.14,protein	CRISPR-associated (Cas) DxTHG family,protein	GCF_006274605.1_1	GCF_006274605.1_1__WP_168188394.1_1,GCF_006274605.1_1__WP_168188394.1_0	Thermococcus indicus	510	III-B	Archaea	364510	510510	5e-17,0	62.7,0	4.7e-19,0	9.7e-15,0	55.2,0	0,0	1,0	140,0	4,1	195510	4,0	276,0	0.75,0
GCF_007904085.1_3__WP_146297488.1	protein	protein	protein	GCF_007904085.1_3	GCF_007904085.1_3__WP_146297488.1_0	Euhalothece natronophila	575	III-B	Bacteria	575	575	0	0	0	0	0	0	0	0	1	575	0	0	0
GCF_007995155.1_0__WP_146846478.1	Cas_Cas02710,protein	PF09670.14,protein	CRISPR-associated protein (Cas_Cas02710),protein	GCF_007995155.1_0	GCF_007995155.1_0__WP_146846478.1_1,GCF_007995155.1_0__WP_146846478.1_0	Bacillus dafuensis	493	III-A	Bacteria	378493	493493	1.3e-08,0	34.3,0	8.2e-11,0	8.5e-07,0	28.3,0	0.4,0	41,0	368,0	119,1	434493	88,0	443,0	0.77,0
GCF_009068765.1_0__WP_151899680.1	Cas_DxTHG,protein	PF09455.14,protein	CRISPR-associated (Cas) DxTHG family,protein	GCF_009068765.1_0	GCF_009068765.1_0__WP_151899680.1_1,GCF_009068765.1_0__WP_151899680.1_0	Sulfurimonas hydrogeniphila	406	III-A	Bacteria	364406	406406	9e-42,0	144.2,0	5.3e-46,0	1.1e-41,0	143.9,0	18.5,0	1,0	361,0	4,1	377406	4,0	394,0	0.76,0
GCF_011612585.1_0__WP_045497258.1	Cas_DxTHG,protein	PF09455.14,protein	CRISPR-associated (Cas) DxTHG family,protein	GCF_011612585.1_0	GCF_011612585.1_0__WP_045497258.1_1,GCF_011612585.1_0__WP_045497258.1_0	Streptococcus cristatus	507	III-D	Bacteria	364507	507507	7.8e-27,0	95,0	3.8e-31,0	7.8e-27,0	95,0	14.6,0	10,0	334,0	32,1	407507	5,0	435,0	0.68,0
GCF_012221625.1_0__WP_014452044.1	Cas_DxTHG,protein	PF09455.14,protein	CRISPR-associated (Cas) DxTHG family,protein	GCF_012221625.1_0	GCF_012221625.1_0__WP_014452044.1_1,GCF_012221625.1_0__WP_014452044.1_0	Fervidobacterium pennivorans	531	III-B	Bacteria	364531	531531	1e-44,0	153.9,0	1.5e-48,0	1e-44,0	153.9,0	4.5,0	1,0	364,0	3,1	355531	3,0	355,0	0.84,0
GCF_012221625.1_1__WP_014452044.1	Cas_DxTHG,protein	PF09455.14,protein	CRISPR-associated (Cas) DxTHG family,protein	GCF_012221625.1_1	GCF_012221625.1_1__WP_014452044.1_1,GCF_012221625.1_1__WP_014452044.1_0	Fervidobacterium pennivorans	531	III-A	Bacteria	364531	531531	1e-44,0	153.9,0	1.5e-48,0	1e-44,0	153.9,0	4.5,0	1,0	364,0	3,1	355531	3,0	355,0	0.84,0
GCF_013201935.1_0__WP_129013793.1	Cas_DxTHG,protein	PF09455.14,protein	CRISPR-associated (Cas) DxTHG family,protein	GCF_013201935.1_0	GCF_013201935.1_0__WP_129013793.1_1,GCF_013201935.1_0__WP_129013793.1_0	Arcobacter cloacae	400	III-A	Bacteria	364400	400400	1.4e-19,0	71.2,0	9.3e-24,0	1.9e-19,0	70.7,0	28,0	2,0	362,0	7,1	372400	6,0	374,0	0.66,0
GCF_013376475.1_1__WP_176637288.1	Cas_Cas02710,protein	PF09670.14,protein	CRISPR-associated protein (Cas_Cas02710),protein	GCF_013376475.1_1	GCF_013376475.1_1__WP_176637288.1_1,GCF_013376475.1_1__WP_176637288.1_0	Desulfolutivibrio sulfoxidireducens	442	III-A	Bacteria	378442	442442	1.8e-79,0	267.5,0	1e-83,0	2.2e-79,0	267.2,0	0,0	2,0	374,0	27,1	421442	26,0	424,0	0.89,0
GCF_014131715.1_2__WP_018597753.1	Cas_DxTHG,protein	PF09455.14,protein	CRISPR-associated (Cas) DxTHG family,protein	GCF_014131715.1_2	GCF_014131715.1_2__WP_018597753.1_1,GCF_014131715.1_2__WP_018597753.1_0	Blautia producta	511	III-D	Bacteria	364511	511511	2.8e-16,0	60.3,0	2.1e-20,0	4.4e-16,0	59.7,0	12.6,0	13,0	362,0	21,1	478511	16,0	479,0	0.74,0
GCF_014287515.2_0__WP_186899419.1	Cas_DxTHG,protein	PF09455.14,protein	CRISPR-associated (Cas) DxTHG family,protein	GCF_014287515.2_0	GCF_014287515.2_0__WP_186899419.1_1,GCF_014287515.2_0__WP_186899419.1_0	Roseburia rectibacter	468	III-D	Bacteria	364468	468468	7.4e-11,0	42.5,0	5.2e-15,0	1.1e-10,0	41.9,0	16,0	38,0	343,0	48,1	382468	19,0	438,0	0.67,0
GCF_014352895.1_0__WP_187471488.1	Cas_DxTHG,protein	PF09455.14,protein	CRISPR-associated (Cas) DxTHG family,protein	GCF_014352895.1_0	GCF_014352895.1_0__WP_187471488.1_1,GCF_014352895.1_0__WP_187471488.1_0	Aliarcobacter cryaerophilus	400	III-A	Bacteria	364400	400400	2e-17,0	64.1,0	1.3e-21,0	2.7e-17,0	63.6,0	27.7,0	2,0	362,0	7,1	372400	6,0	373,0	0.61,0
GCF_014489415.1_0__WP_187705808.1	Cas_DxTHG,protein	PF09455.14,protein	CRISPR-associated (Cas) DxTHG family,protein	GCF_014489415.1_0	GCF_014489415.1_0__WP_187705808.1_1,GCF_014489415.1_0__WP_187705808.1_0	Cylindrospermopsis curvispora	422	III-B	Bacteria	364422	422422	3.4e-93,0	313.4,0	1.9e-97,0	3.9e-93,0	313.2,0	0.1,0	1,0	364,0	2,1	393422	2,0	393,0	0.9,0
GCF_014489415.1_5__WP_187707211.1	S1,protein	PF00575.27,protein	S1 RNA binding domain,protein	GCF_014489415.1_5	GCF_014489415.1_5__WP_187707211.1_1,GCF_014489415.1_5__WP_187707211.1_0	Cylindrospermopsis curvispora	695	III-B	Bacteria	74695	695695	4.3e-05,0	24,0	4e-09,0	8.4e-05,0	23.1,0	0.6,0	3,0	66,0	188,1	255695	186,0	261,0	0.83,0
GCF_015775515.1_0__WP_218111123.1	Cas_DxTHG,protein	PF09455.14,protein	CRISPR-associated (Cas) DxTHG family,protein	GCF_015775515.1_0	GCF_015775515.1_0__WP_218111123.1_1,GCF_015775515.1_0__WP_218111123.1_0	Atribacter laminatus	569	III-A	Bacteria	364569	569569	1.1e-61,0	209.7,0	7.7e-66,0	1.6e-61,0	209.1,0	0.4,0	2,0	364,0	2,1	372569	1,0	372,0	0.83,0
GCF_016446285.1_1__WP_199262870.1	Cas_DxTHG,protein	PF09455.14,protein	CRISPR-associated (Cas) DxTHG family,protein	GCF_016446285.1_1	GCF_016446285.1_1__WP_199262870.1_1,GCF_016446285.1_1__WP_199262870.1_0	Desulfobulbus oligotrophicus	439	III-A	Bacteria	364439	439439	4.9e-57,0	194.4,0	3.7e-61,0	7.7e-57,0	193.7,0	0,0	1,0	362,0	4,1	404439	4,0	404,0	0.8,0
GCF_016446395.1_2__WP_199249796.1	protein	protein	protein	GCF_016446395.1_2	GCF_016446395.1_2__WP_199249796.1_0	Phormidium] sp. ETS_05	556	III-B	Bacteria	556	556	0	0	0	0	0	0	0	0	1	556	0	0	0
GCF_017161265.1_0__WP_016522754.1	Cas_DxTHG,protein	PF09455.14,protein	CRISPR-associated (Cas) DxTHG family,protein	GCF_017161265.1_0	GCF_017161265.1_0__WP_016522754.1_1,GCF_017161265.1_0__WP_016522754.1_0	Treponema medium	419	III-A	Bacteria	364419	419419	8.4e-34,0	118,0	4.7e-38,0	9.7e-34,0	117.7,0	4.3,0	2,0	363,0	5,1	382419	4,0	383,0	0.73,0
GCF_018128065.1_0__WP_021672594.1	Cas_DxTHG,protein	PF09455.14,protein	CRISPR-associated (Cas) DxTHG family,protein	GCF_018128065.1_0	GCF_018128065.1_0__WP_021672594.1_1,GCF_018128065.1_0__WP_021672594.1_0	Prevotella melaninogenica	442	III-A	Bacteria	364442	442442	3.6e-83,0	280.4,0	4.1e-87,0	4.3e-83,0	280.1,0	3.9,0	1,0	364,0	5,1	408442	5,0	408,0	0.9,0
GCF_018139025.1_0__WP_211942068.1	Cas_DxTHG,protein	PF09455.14,protein	CRISPR-associated (Cas) DxTHG family,protein	GCF_018139025.1_0	GCF_018139025.1_0__WP_211942068.1_1,GCF_018139025.1_0__WP_211942068.1_0	Cylindrospermopsis raciborskii	422	III-B	Bacteria	364422	422422	1.7e-93,0	314.3,0	9.3e-98,0	1.9e-93,0	314.2,0	0.3,0	1,0	364,0	2,1	393422	2,0	393,0	0.89,0
GCF_018139025.1_1__WP_211942113.1	protein	protein	protein	GCF_018139025.1_1	GCF_018139025.1_1__WP_211942113.1_0	Cylindrospermopsis raciborskii	517	III-B	Bacteria	517	517	0	0	0	0	0	0	0	0	1	517	0	0	0
GCF_018141445.1_0__WP_212694673.1	protein	protein	protein	GCF_018141445.1_0	GCF_018141445.1_0__WP_212694673.1_0	Vallitalea pronyensis	444	III-B	Bacteria	444	444	0	0	0	0	0	0	0	0	1	444	0	0	0
GCF_018389385.1_1__WP_218079671.1	protein	protein	protein	GCF_018389385.1_1	GCF_018389385.1_1__WP_218079671.1_0	Anthocerotibacter panamensis	524	III-B	Bacteria	524	524	0	0	0	0	0	0	0	0	1	524	0	0	0
GCF_018389385.1_2__WP_218079713.1	protein	protein	protein	GCF_018389385.1_2	GCF_018389385.1_2__WP_218079713.1_0	Anthocerotibacter panamensis	511	III-B	Bacteria	511	511	0	0	0	0	0	0	0	0	1	511	0	0	0
GCF_018771565.1_0__WP_303898903.1	protein	protein	protein	GCF_018771565.1_0	GCF_018771565.1_0__WP_303898903.1_0	Thermoflexus hugenholtzii	492	III-A	Bacteria	492	492	0	0	0	0	0	0	0	0	1	492	0	0	0
GCF_018771565.1_1__WP_303899835.1	Cas_DxTHG,protein	PF09455.14,protein	CRISPR-associated (Cas) DxTHG family,protein	GCF_018771565.1_1	GCF_018771565.1_1__WP_303899835.1_1,GCF_018771565.1_1__WP_303899835.1_0	Thermoflexus hugenholtzii	420	III-D	Bacteria	364420	420420	5e-91,0	306.2,0	2.9e-95,0	6e-91,0	306,0	0,0	1,0	364,0	2,1	388420	2,0	388,0	0.9,0
GCF_019056575.1_0__WP_190608548.1	protein	protein	protein	GCF_019056575.1_0	GCF_019056575.1_0__WP_190608548.1_0	Richelia sinica	496	III-B	Bacteria	496	496	0	0	0	0	0	0	0	0	1	496	0	0	0
GCF_019056575.1_1__WP_190608008.1	protein	protein	protein	GCF_019056575.1_1	GCF_019056575.1_1__WP_190608008.1_0	Richelia sinica	719	III-B	Bacteria	719	719	0	0	0	0	0	0	0	0	1	719	0	0	0
GCF_019175305.1_0__WP_218257796.1	Cas_DxTHG,protein	PF09455.14,protein	CRISPR-associated (Cas) DxTHG family,protein	GCF_019175305.1_0	GCF_019175305.1_0__WP_218257796.1_1,GCF_019175305.1_0__WP_218257796.1_0	NA	404	Unknown	NA	364404	404404	6.1e-13,0	49.3,0	6.4e-16,0	1.3e-11,0	44.9,0	3.3,0	1,0	364,0	2,1	362404	2,0	362,0	0.54,0
GCF_019203185.1_0__WP_218282069.1	DUF1887,protein	PF09002.15,protein	Domain of unknown function (DUF1887),protein	GCF_019203185.1_0	GCF_019203185.1_0__WP_218282069.1_1,GCF_019203185.1_0__WP_218282069.1_0	Crassaminicella indica	435	III-B	Bacteria	386435	435435	4.3e-11,0	42.1,0	6.2e-11,0	1.3e-06,0	27.4,0	0.8,0	56,0	161,0	69,1	176435	49,0	250,0	0.68,0
GCF_019203965.1_1__WP_218284401.1	Cas_Cas02710,protein	PF09670.14,protein	CRISPR-associated protein (Cas_Cas02710),protein	GCF_019203965.1_1	GCF_019203965.1_1__WP_218284401.1_1,GCF_019203965.1_1__WP_218284401.1_0	Elioraea tepida	421	III-A	Bacteria	378421	421421	5.3e-42,0	144.2,0	1.1e-44,0	2.4e-40,0	138.7,0	0,0	5,0	374,0	18,1	392421	14,0	396,0	0.8,0
GCF_019278485.1_0__WP_218754153.1	Cas_DxTHG,protein	PF09455.14,protein	CRISPR-associated (Cas) DxTHG family,protein	GCF_019278485.1_0	GCF_019278485.1_0__WP_218754153.1_1,GCF_019278485.1_0__WP_218754153.1_0	Polaribacter sp. R2A056_3_33	405	III-D	Bacteria	364405	405405	2.9e-38,0	132.6,0	1.8e-42,0	3.7e-38,0	132.3,0	17.8,0	1,0	361,0	4,1	377405	4,0	378,0	0.75,0
GCF_019551945.1_1__WP_220280551.1	Cas_DxTHG,protein	PF09455.14,protein	CRISPR-associated (Cas) DxTHG family,protein	GCF_019551945.1_1	GCF_019551945.1_1__WP_220280551.1_1,GCF_019551945.1_1__WP_220280551.1_0	Fusobacterium hwasookii	562	III-D	Bacteria	364562	562562	5.8e-35,0	121.8,0	2.8e-39,0	5.8e-35,0	121.8,0	24.5,0	2,0	362,0	5,1	400562	4,0	400,0	0.72,0
GCF_019552085.1_0__WP_220297902.1	Cas_DxTHG,protein	PF09455.14,protein	CRISPR-associated (Cas) DxTHG family,protein	GCF_019552085.1_0	GCF_019552085.1_0__WP_220297902.1_1,GCF_019552085.1_0__WP_220297902.1_0	Fusobacterium animalis	451	III-D	Bacteria	364451	451451	3.3e-36,0	125.9,0	2e-40,0	4.2e-36,0	125.5,0	21.8,0	9,0	362,0	18,1	403451	4,0	403,0	0.73,0
GCF_019704275.1_0__WP_061431185.1	protein	protein	protein	GCF_019704275.1_0	GCF_019704275.1_0__WP_061431185.1_0	Microcystis aeruginosa	553	III-B	Bacteria	553	553	0	0	0	0	0	0	0	0	1	553	0	0	0
GCF_019930605.1_0__WP_004366836.1	Cas_DxTHG,protein	PF09455.14,protein	CRISPR-associated (Cas) DxTHG family,protein	GCF_019930605.1_0	GCF_019930605.1_0__WP_004366836.1_1,GCF_019930605.1_0__WP_004366836.1_0	Prevotella nigrescens	439	III-D	Bacteria	364439	439439	2.4e-80,0	271.1,0	1.4e-84,0	2.8e-80,0	270.8,0	5.5,0	1,0	364,0	5,1	407439	5,0	407,0	0.9,0
GCF_020886315.1_0__WP_229572422.1	Cas_DxTHG,protein	PF09455.14,protein	CRISPR-associated (Cas) DxTHG family,protein	GCF_020886315.1_0	GCF_020886315.1_0__WP_229572422.1_1,GCF_020886315.1_0__WP_229572422.1_0	Saccharolobus caldissimus	400	III-A	Archaea	364400	400400	2.1e-12,0	47.5,0	1.7e-15,0	3.6e-11,0	43.5,0	3.9,0	1,0	364,0	2,1	358400	2,0	358,0	0.55,0
GCF_021018745.1_1__WP_230840635.1	Cas_Cas02710,Cas_Csm6,protein	PF09670.14,PF09659.14,protein	CRISPR-associated protein (Cas_Cas02710),CRISPR-associated protein (Cas_Csm6),protein	GCF_021018745.1_1	GCF_021018745.1_1__WP_230840635.1_2,GCF_021018745.1_1__WP_230840635.1_2,GCF_021018745.1_1__WP_230840635.1_0	Gloeobacter morelensis	423	III-B	Bacteria	378373423	423423423	0.00013,1e-12,0	21.1,47.7,0	3.8e-08,7e-12,0	4e-04,7.3e-08,0	19.5,31.8,0	0.3,0.2,0	235,93,0	361,326,0	251,148,1	378377423	218,144,0	392,397,0	0.75,0.71,0
GCF_021018745.1_3__WP_230841707.1	protein	protein	protein	GCF_021018745.1_3	GCF_021018745.1_3__WP_230841707.1_0	Gloeobacter morelensis	514	III-B	Bacteria	514	514	0	0	0	0	0	0	0	0	1	514	0	0	0
GCF_021650935.1_3__WP_236501284.1	Cas_Cas02710,protein	PF09670.14,protein	CRISPR-associated protein (Cas_Cas02710),protein	GCF_021650935.1_3	GCF_021650935.1_3__WP_236501284.1_1,GCF_021650935.1_3__WP_236501284.1_0	Thiothrix winogradskyi	419	III-A	Bacteria	378419	419419	2.4e-52,0	178.2,0	8.4e-55,0	1.7e-50,0	172.1,0	0,0	24,0	373,0	62,1	390419	13,0	393,0	0.85,0
GCF_022063185.1_5__WP_237992022.1	protein	protein	protein	GCF_022063185.1_5	GCF_022063185.1_5__WP_237992022.1_0	Nostoc sp. UHCC 0870	470	III-B	Bacteria	470	470	0	0	0	0	0	0	0	0	1	470	0	0	0
GCF_022063185.1_6__WP_237996828.1	protein	protein	protein	GCF_022063185.1_6	GCF_022063185.1_6__WP_237996828.1_0	Nostoc sp. UHCC 0870	558	III-B	Bacteria	558	558	0	0	0	0	0	0	0	0	1	558	0	0	0
GCF_022376295.1_3__WP_239728188.1	protein	protein	protein	GCF_022376295.1_3	GCF_022376295.1_3__WP_239728188.1_0	Nodularia sphaerocarpa	513	III-B	Bacteria	513	513	0	0	0	0	0	0	0	0	1	513	0	0	0
GCF_022701275.1_0__WP_242728946.1	protein	protein	protein	GCF_022701275.1_0	GCF_022701275.1_0__WP_242728946.1_0	Microcoleus vaginatus	524	III-B	Bacteria	524	524	0	0	0	0	0	0	0	0	1	524	0	0	0
GCF_023734135.1_2__WP_251971876.1	Cas_DxTHG,protein	PF09455.14,protein	CRISPR-associated (Cas) DxTHG family,protein	GCF_023734135.1_2	GCF_023734135.1_2__WP_251971876.1_1,GCF_023734135.1_2__WP_251971876.1_0	Sphaerotilus sp. FB_5	387	III-A	Bacteria	364387	387387	6.5e-38,0	131.5,0	7.3e-41,0	1.5e-36,0	127,0	0,0	2,0	362,0	4,1	356387	3,0	357,0	0.73,0
GCF_025200965.1_4__WP_035760131.1	Cas_Cas02710,protein	PF09670.14,protein	CRISPR-associated protein (Cas_Cas02710),protein	GCF_025200965.1_4	GCF_025200965.1_4__WP_035760131.1_1,GCF_025200965.1_4__WP_035760131.1_0	Arthrospira platensis	439	III-D	Bacteria	378439	439439	1.7e-61,0	208.4,0	1.1e-65,0	2.4e-61,0	207.9,0	0,0	2,0	373,0	14,1	413439	13,0	418,0	0.89,0
GCF_025200965.1_5__WP_231296403.1	protein	protein	protein	GCF_025200965.1_5	GCF_025200965.1_5__WP_231296403.1_0	Arthrospira platensis	609	III-B	Bacteria	609	609	0	0	0	0	0	0	0	0	1	609	0	0	0
GCF_025947005.1_1__WP_264556887.1	Cas_DxTHG,protein	PF09455.14,protein	CRISPR-associated (Cas) DxTHG family,protein	GCF_025947005.1_1	GCF_025947005.1_1__WP_264556887.1_1,GCF_025947005.1_1__WP_264556887.1_0	Halocatena sp. QDMS1	365	III-A	Archaea	364365	365365	7e-51,0	174.1,0	3.8e-55,0	8e-51,0	173.9,0	0,0	43,0	364,0	5,1	333365	1,0	333,0	0.88,0
GCF_026222535.1_1__WP_190358198.1	protein	protein	protein	GCF_026222535.1_1	GCF_026222535.1_1__WP_190358198.1_0	Microcystis aeruginosa	491	III-B	Bacteria	491	491	0	0	0	0	0	0	0	0	1	491	0	0	0
GCF_026547205.1_0__WP_275420104.1	Cas_DxTHG,protein	PF09455.14,protein	CRISPR-associated (Cas) DxTHG family,protein	GCF_026547205.1_0	GCF_026547205.1_0__WP_275420104.1_1,GCF_026547205.1_0__WP_275420104.1_0	Fervidibacillus halotolerans	425	III-A	Bacteria	364425	425425	5.8e-85,0	286.3,0	6.5e-89,0	6.8e-85,0	286,0	14.3,0	1,0	364,0	4,1	390425	4,0	390,0	0.89,0
GCF_026547225.1_0__WP_275417628.1	Cas_Cas02710,DUF6293,protein	PF09670.14,PF19810.3,protein	CRISPR-associated protein (Cas_Cas02710),Family of unknown function (DUF6293),protein	GCF_026547225.1_0	GCF_026547225.1_0__WP_275417628.1_1,GCF_026547225.1_0__WP_275417628.1_1,GCF_026547225.1_0__WP_275417628.1_0	Fervidibacillus albus	489	III-A	Bacteria	378211489	489489489	9.3e-77,1e-04,0	258.6,22.4,0	1.8e-80,3.9e-08,0	1.3e-76,0.00027,0	258.1,21,0	1.6,0,0	1,4,0	374,123,0	68,60,1	457171489	68,19,0	461,203,0	0.91,0.9,0
GCF_026810225.1_0__WP_045168601.1	Cas_DxTHG,protein	PF09455.14,protein	CRISPR-associated (Cas) DxTHG family,protein	GCF_026810225.1_0	GCF_026810225.1_0__WP_045168601.1_1,GCF_026810225.1_0__WP_045168601.1_0	Caldicellulosiruptor morganii	473	III-A	Bacteria	364473	473473	2.5e-09,0	37.4,0	8.4e-13,0	5.8e-09,0	36.2,0	13.2,0	1,0	364,0	2,1	438473	2,0	438,0	0.63,0
GCF_026914305.1_0__WP_029228527.1	Cas_DxTHG,protein	PF09455.14,protein	CRISPR-associated (Cas) DxTHG family,protein	GCF_026914305.1_0	GCF_026914305.1_0__WP_029228527.1_1,GCF_026914305.1_0__WP_029228527.1_0	Caldicellulosiruptor acetigenus	472	III-A	Bacteria	364472	472472	5.2e-14,0	52.8,0	3.1e-18,0	6.4e-14,0	52.5,0	7.4,0	2,0	364,0	3,1	436472	2,0	436,0	0.63,0
GCF_027555045.1_0__WP_269899137.1	Cas_Cas02710,DUF1887,protein	PF09670.14,PF09002.15,protein	CRISPR-associated protein (Cas_Cas02710),Domain of unknown function (DUF1887),protein	GCF_027555045.1_0	GCF_027555045.1_0__WP_269899137.1_1,GCF_027555045.1_0__WP_269899137.1_1,GCF_027555045.1_0__WP_269899137.1_0	Methanothermobacter thermautotrophicus	400	III-A	Archaea	378386400	400400400	1.9e-115,2.7e-05,0	385.9,23.1,0	3.2e-119,5.8e-09,0	2.2e-115,4.1e-05,0	385.7,22.5,0	2.7,0.2,0	2,22,0	377,154,0	26,32,1	383163400	25,17,0	384,186,0	0.98,0.8,0
GCF_027594745.1_1__WP_270099565.1	Cas_DxTHG,protein	PF09455.14,protein	CRISPR-associated (Cas) DxTHG family,protein	GCF_027594745.1_1	GCF_027594745.1_1__WP_270099565.1_1,GCF_027594745.1_1__WP_270099565.1_0	Saprospira grandis	516	III-D	Bacteria	364516	516516	1.9e-66,0	225.4,0	1.5e-70,0	3.1e-66,0	224.6,0	9.5,0	1,0	364,0	7,1	486516	7,0	486,0	0.81,0
GCF_027925145.1_0__WP_281751776.1	Cas_DxTHG,Cas_VVA1548,protein	PF09455.14,PF09652.14,protein	CRISPR-associated (Cas) DxTHG family,Putative CRISPR-associated protein (Cas_VVA1548),protein	GCF_027925145.1_0	GCF_027925145.1_0__WP_281751776.1_1,GCF_027925145.1_0__WP_281751776.1_1,GCF_027925145.1_0__WP_281751776.1_0	Thermodesulfomicrobium sp. WS	534	III-B	Bacteria	364,91,534	534534534	1.4e-42,2e-35,0	146.8,121.1,0	1.7e-46,3.1e-39,0	1.8e-42,3.2e-35,0	146.5,120.4,0	0,0,0	2,1,0	364,90,0	8,410,1	373499534	7,410,0	373,500,0	0.8,0.99,0
GCF_027946175.1_1__WP_084275440.1	Cas_DxTHG,protein	PF09455.14,protein	CRISPR-associated (Cas) DxTHG family,protein	GCF_027946175.1_1	GCF_027946175.1_1__WP_084275440.1_1,GCF_027946175.1_1__WP_084275440.1_0	Nitratiruptor tergarcus	408	III-A	Bacteria	364408	408408	5.2e-58,0	197.6,0	2.5e-62,0	5.2e-58,0	197.6,0	17,0	1,0	362,0	5,1	351408	5,0	352,0	0.81,0
GCF_027947475.1_0__WP_271332705.1	Cas_DxTHG,protein	PF09455.14,protein	CRISPR-associated (Cas) DxTHG family,protein	GCF_027947475.1_0	GCF_027947475.1_0__WP_271332705.1_1,GCF_027947475.1_0__WP_271332705.1_0	Fusobacterium nucleatum	446	III-D	Bacteria	364446	446446	1.2e-37,0	130.5,0	1.6e-41,0	1.6e-37,0	130.2,0	13.6,0	2,0	362,0	6,1	398446	5,0	398,0	0.72,0
GCF_028743395.1_2__WP_118554277.1	Cas_DxTHG,protein	PF09455.14,protein	CRISPR-associated (Cas) DxTHG family,protein	GCF_028743395.1_2	GCF_028743395.1_2__WP_118554277.1_1,GCF_028743395.1_2__WP_118554277.1_0	Faecalibacterium prausnitzii	484	III-A	Bacteria	364484	484484	2.4e-31,0	109.8,0	9.2e-35,0	1.9e-30,0	106.9,0	0,0	31,0	362,0	32,1	429484	13,0	430,0	0.73,0
GCF_029760895.1_0__WP_279314158.1	Cas_DxTHG,Cas_VVA1548,protein	PF09455.14,PF09652.14,protein	CRISPR-associated (Cas) DxTHG family,Putative CRISPR-associated protein (Cas_VVA1548),protein	GCF_029760895.1_0	GCF_029760895.1_0__WP_279314158.1_1,GCF_029760895.1_0__WP_279314158.1_1,GCF_029760895.1_0__WP_279314158.1_0	Ancylobacter sp. WKF20	520	III-B	Bacteria	364,91,520	520520520	1.2e-10,1.6e-25,0	41.7,89.3,0	3.6e-14,3.2e-29,0	3.8e-10,3.3e-25,0	40.1,88.3,0	0,0.1,0	2,2,0	362,86,0	121,6,1	488,89,520	120,5,0	489,93,0	0.67,0.97,0
GCF_030294985.1_1__WP_286291156.1	Cas_DxTHG,protein	PF09455.14,protein	CRISPR-associated (Cas) DxTHG family,protein	GCF_030294985.1_1	GCF_030294985.1_1__WP_286291156.1_1,GCF_030294985.1_1__WP_286291156.1_0	Methylomarinovum sp. IN45	384	III-A	Bacteria	364384	384384	3.8e-30,0	105.9,0	4.6e-33,0	9.6e-29,0	101.3,0	0,0	2,0	362,0	4,1	351384	3,0	351,0	0.81,0
GCF_030295035.1_2__WP_011229155.1	Cas_Cas02710,protein	PF09670.14,protein	CRISPR-associated protein (Cas_Cas02710),protein	GCF_030295035.1_2	GCF_030295035.1_2__WP_011229155.1_1,GCF_030295035.1_2__WP_011229155.1_0	Thermus thermophilus	401	III-A	Bacteria	378401	401401	1.7e-124,0	415.6,0	9.5e-129,0	2e-124,0	415.5,0	0,0	1,0	377,0	13,1	391401	13,0	392,0	0.99,0
GCF_030323025.1_0__WP_286392375.1	protein	protein	protein	GCF_030323025.1_0	GCF_030323025.1_0__WP_286392375.1_0	Pseudanabaena mucicola	525	III-B	Bacteria	525	525	0	0	0	0	0	0	0	0	1	525	0	0	0
GCF_030506185.1_0__WP_302228877.1	Cas_DxTHG,protein	PF09455.14,protein	CRISPR-associated (Cas) DxTHG family,protein	GCF_030506185.1_0	GCF_030506185.1_0__WP_302228877.1_1,GCF_030506185.1_0__WP_302228877.1_0	Azotobacter vinelandii	386	III-D	Bacteria	364386	386386	6.2e-39,0	134.8,0	1.4e-42,0	2.8e-38,0	132.7,0	0,0	2,0	362,0	4,1	355386	3,0	356,0	0.79,0
GCF_030553035.1_0__WP_230457579.1	protein	protein	protein	GCF_030553035.1_0	GCF_030553035.1_0__WP_230457579.1_0	Microcystis aeruginosa	320	III-B	Bacteria	320	320	0	0	0	0	0	0	0	0	1	320	0	0	0
GCF_030644225.1_0__WP_304988403.1	Cas_DxTHG,protein	PF09455.14,protein	CRISPR-associated (Cas) DxTHG family,protein	GCF_030644225.1_0	GCF_030644225.1_0__WP_304988403.1_1,GCF_030644225.1_0__WP_304988403.1_0	Selenomonas dianae	740	III-D	Bacteria	364740	740740	3.1e-17,0	63.4,0	1e-20,0	2.1e-16,0	60.7,0	13.5,0	22,0	326,0	24,1	387740	2,0	588,0	0.62,0
GCF_900198835.1_1__WP_099211681.1	Cas_DxTHG,protein	PF09455.14,protein	CRISPR-associated (Cas) DxTHG family,protein	GCF_900198835.1_1	GCF_900198835.1_1__WP_099211681.1_1,GCF_900198835.1_1__WP_099211681.1_0	Thermococcus henrietii	480	III-B	Archaea	364480	480480	9.6e-16,0	58.5,0	2.8e-18,0	5.7e-14,0	52.7,0	0.6,0	1,0	363,0	4,1	430480	4,0	431,0	0.46,0
GCF_900209925.1_2__WP_157908592.1	Cas_DxTHG,protein	PF09455.14,protein	CRISPR-associated (Cas) DxTHG family,protein	GCF_900209925.1_2	GCF_900209925.1_2__WP_157908592.1_1,GCF_900209925.1_2__WP_157908592.1_0	Anaerobutyricum hallii	514	III-D	Bacteria	364514	514514	1.5e-22,0	80.9,0	2.8e-25,0	2.9e-21,0	76.7,0	28.6,0	43,0	351,0	8,1	352514	2,0	513,0	0.75,0
GCF_901538355.1_0__WP_162657436.1	Cas_DxTHG,protein	PF09455.14,protein	CRISPR-associated (Cas) DxTHG family,protein	GCF_901538355.1_0	GCF_901538355.1_0__WP_162657436.1_1,GCF_901538355.1_0__WP_162657436.1_0	Tuwongella immobilis	414	III-B	Bacteria	364414	414414	5.7e-27,0	95.5,0	2.5e-30,0	5.3e-26,0	92.3,0	0,0	2,0	362,0	5,1	372414	4,0	373,0	0.72,0
GCF_902387945.1_1__WP_242977776.1	Cas_DxTHG,protein	PF09455.14,protein	CRISPR-associated (Cas) DxTHG family,protein	GCF_902387945.1_1	GCF_902387945.1_1__WP_242977776.1_1,GCF_902387945.1_1__WP_242977776.1_0	Lachnoanaerobaculum umeaense	520	III-D	Bacteria	364520	520520	5.7e-11,0	42.8,0	3.7e-15,0	7.6e-11,0	42.4,0	4.3,0	62,0	338,0	107,1	404520	37,0	487,0	0.61,0
GCF_902827225.1_0__WP_214399605.1	Cas_DxTHG,protein	PF09455.14,protein	CRISPR-associated (Cas) DxTHG family,protein	GCF_902827225.1_0	GCF_902827225.1_0__WP_214399605.1_1,GCF_902827225.1_0__WP_214399605.1_0	Methanocaldococcus lauensis	462	III-A	Archaea	364462	462462	5.7e-26,0	92.2,0	2.8e-30,0	5.7e-26,0	92.2,0	15.7,0	1,0	364,0	4,1	390462	4,0	390,0	0.7,0
GCF_904848165.1_1__WP_201499417.1	Cas_DxTHG,protein	PF09455.14,protein	CRISPR-associated (Cas) DxTHG family,protein	GCF_904848165.1_1	GCF_904848165.1_1__WP_201499417.1_1,GCF_904848165.1_1__WP_201499417.1_0	Psychrobacter arenosus	389	III-B	Bacteria	364389	389389	7.6e-37,0	128,0	5.2e-41,0	1.1e-36,0	127.4,0	0.1,0	2,0	362,0	4,1	358389	3,0	372,0	0.73,0
GCF_916618745.1_0__WP_225757185.1	Cas_DxTHG,protein	PF09455.14,protein	CRISPR-associated (Cas) DxTHG family,protein	GCF_916618745.1_0	GCF_916618745.1_0__WP_225757185.1_1,GCF_916618745.1_0__WP_225757185.1_0	Cardiobacterium sp. Marseille_Q4385	405	III-B	Bacteria	364405	405405	2.1e-31,0	110,0	6.2e-35,0	1.3e-30,0	107.5,0	0.1,0	1,0	362,0	4,1	372405	4,0	373,0	0.69,0
GCF_946463545.1_0__WP_018153864.1	Cas_Cas02710,protein	PF09670.14,protein	CRISPR-associated protein (Cas_Cas02710),protein	GCF_946463545.1_0	GCF_946463545.1_0__WP_018153864.1_2,GCF_946463545.1_0__WP_018153864.1_0	Methanothermococcus thermolithotrophicus	495	III-A	Archaea	378495	495495	4.9e-06,0	25.8,0	4.1e-08,0	0.00085,0	18.4,0	7.9,0	174,0	368,0	251,1	470495	221,0	474,0	0.71,0
GCF_947241125.1_0__WP_289268088.1	Cas_Cas02710,Cas_Cas02710,protein	PF09670.14,PF09670.14,protein	CRISPR-associated protein (Cas_Cas02710),CRISPR-associated protein (Cas_Cas02710),protein	GCF_947241125.1_0	GCF_947241125.1_0__WP_289268088.1_1,GCF_947241125.1_0__WP_289268088.1_2,GCF_947241125.1_0__WP_289268088.1_0	Nitrospira tepida	425	III-B	Bacteria	378378425	425425425	5.7e-57,5.7e-57,0	193.4,193.4,0	1.4e-22,2.7e-40,0	3e-18,5.6e-36,0	66,124.4,0	0,0.1,0	2,228,0	192,365,0	14,250,1	233385425	13,242,0	248,395,0	0.82,0.92,0
GCF_947241125.1_3__WP_289267057.1	Cas_Cas02710,protein	PF09670.14,protein	CRISPR-associated protein (Cas_Cas02710),protein	GCF_947241125.1_3	GCF_947241125.1_3__WP_289267057.1_1,GCF_947241125.1_3__WP_289267057.1_0	Nitrospira tepida	417	III-B	Bacteria	378417	417417	1e-61,0	209.1,0	1.6e-65,0	3.3e-61,0	207.4,0	0,0	16,0	374,0	36,1	387417	22,0	390,0	0.9,0
GCF_949774925.1_1__WP_009060285.1	Cas_DxTHG,protein	PF09455.14,protein	CRISPR-associated (Cas) DxTHG family,protein	GCF_949774925.1_1	GCF_949774925.1_1__WP_009060285.1_1,GCF_949774925.1_1__WP_009060285.1_0	Methylacidiphilum fumariolicum	410	III-B	Bacteria	364410	410410	3e-90,0	303.7,0	1.9e-94,0	3.9e-90,0	303.3,0	9.8,0	3,0	364,0	6,1	380410	4,0	380,0	0.9,0

## Sheet: csm6
query_name	target_name	target_accession	description.of.target	locus	locus_protein_domain	species	protein_length	Subtype	domain	tlen	qlen	E.value	score	c.Evalue	i.Evalue	domain_score	domain_bias	hmm_start	hmm_end	ali_start	ali_end	env_from	env_to	acc
GCA_000014205.1_0__ABN44649.1	Cas_Csm6,protein	PF09659.14,protein	CRISPR-associated protein (Cas_Csm6),protein	GCA_000014205.1_0	GCA_000014205.1_0__ABN44649.1_1,GCA_000014205.1_0__ABN44649.1_0	Streptococcus sanguinis	475	III-A	Bacteria	373475	475475	1.8e-22,0	79.9,0	2.4e-26,0	2.5e-22,0	79.4,0	14.6,0	9,0	372,0	111,1	471475	100,0	472,0	0.78,0
GCA_000092945.1_0__ADG82861.1	Cas_Csm6,protein	PF09659.14,protein	CRISPR-associated protein (Cas_Csm6),protein	GCA_000092945.1_0	GCA_000092945.1_0__ADG82861.1_1,GCA_000092945.1_0__ADG82861.1_0	Thermincola potens	460	III-A	Bacteria	373460	460460	1.8e-140,0	468.2,0	1.1e-144,0	2.3e-140,0	467.8,0	0,0	6,0	371,0	74,1	452460	70,0	454,0	0.96,0
GCA_001189555.1_2__AKT53852.1	Cas_Csm6,protein	PF09659.14,protein	CRISPR-associated protein (Cas_Csm6),protein	GCA_001189555.1_2	GCA_001189555.1_2__AKT53852.1_1,GCA_001189555.1_2__AKT53852.1_0	Selenomonas sp. oral taxon 478	454	III-A	Bacteria	373454	454454	3.3e-49,0	167.9,0	2e-53,0	4.2e-49,0	167.5,0	0.6,0	8,0	370,0	75,1	445454	68,0	448,0	0.87,0
GCA_001983955.1_0__AQA09115.1	Cas_Csm6,protein	PF09659.14,protein	CRISPR-associated protein (Cas_Csm6),protein	GCA_001983955.1_0	GCA_001983955.1_0__AQA09115.1_1,GCA_001983955.1_0__AQA09115.1_0	Streptococcus oralis	429	III-A	Bacteria	373429	429429	6.6e-38,0	130.7,0	3.9e-42,0	8.2e-38,0	130.3,0	17.8,0	6,0	372,0	68,1	424429	63,0	425,0	0.83,0
GCA_002082765.1_0__ARF99657.1	Cas_Csm6,protein	PF09659.14,protein	CRISPR-associated protein (Cas_Csm6),protein	GCA_002082765.1_0	GCA_002082765.1_0__ARF99657.1_1,GCA_002082765.1_0__ARF99657.1_0	Veillonella atypica	439	III-A	Bacteria	373439	439439	2e-51,0	175.2,0	2.4e-55,0	2.4e-51,0	174.9,0	5,0	3,0	372,0	65,1	435439	63,0	436,0	0.86,0
GCA_002211645.1_0__ASG31616.1	Cas_Csm6,DUF6293,protein	PF09659.14,PF19810.3,protein	CRISPR-associated protein (Cas_Csm6),Family of unknown function (DUF6293),protein	GCA_002211645.1_0	GCA_002211645.1_0__ASG31616.1_1,GCA_002211645.1_0__ASG31616.1_1,GCA_002211645.1_0__ASG31616.1_0	Fusobacterium animalis	460	III-A	Bacteria	373211460	460460460	5e-39,8.1e-05,0	134.3,22.7,0	6.3e-43,7.8e-09,0	6.6e-39,8.1e-05,0	134,22.7,0	30.3,1.5,0	4,19,0	372,107,0	69,29,1	456126460	66,21,0	457,234,0	0.81,0.69,0
GCA_002896855.1_1__AUS96646.1	Cas_Csm6,protein	PF09659.14,protein	CRISPR-associated protein (Cas_Csm6),protein	GCA_002896855.1_1	GCA_002896855.1_1__AUS96646.1_1,GCA_002896855.1_1__AUS96646.1_0	Pseudoclostridium thermosuccinogenes	449	III-A	Bacteria	373449	449449	3.7e-89,0	299.3,0	4.3e-93,0	4.5e-89,0	299.1,0	0.1,0	3,0	372,0	71,1	443449	69,0	444,0	0.92,0
GCA_003010495.1_1__AVO73598.1	Cas_Csm6,protein	PF09659.14,protein	CRISPR-associated protein (Cas_Csm6),protein	GCA_003010495.1_1	GCA_003010495.1_1__AVO73598.1_1,GCA_003010495.1_1__AVO73598.1_0	Megasphaera elsdenii	450	III-A	Bacteria	373450	450450	2.5e-60,0	204.5,0	1.6e-64,0	3.3e-60,0	204,0	0.1,0	8,0	371,0	70,1	442450	64,0	444,0	0.87,0
GCA_003019755.1_1__AVQ25184.1	Cas_Csm6,DUF6293,protein	PF09659.14,PF19810.3,protein	CRISPR-associated protein (Cas_Csm6),Family of unknown function (DUF6293),protein	GCA_003019755.1_1	GCA_003019755.1_1__AVQ25184.1_1,GCA_003019755.1_1__AVQ25184.1_1,GCA_003019755.1_1__AVQ25184.1_0	Fusobacterium periodonticum	463	III-A	Bacteria	373211463	463463463	2.3e-34,2.5e-05,0	119,24.4,0	6.9e-38,3.6e-09,0	4.8e-34,2.5e-05,0	118,24.4,0	30.4,0.2,0	4,19,0	373,95,0	69,29,1	460114463	66,23,0	460,123,0	0.76,0.75,0
GCA_003589745.1_0__AYB00358.1	Cas_Csm6,protein	PF09659.14,protein	CRISPR-associated protein (Cas_Csm6),protein	GCA_003589745.1_0	GCA_003589745.1_0__AYB00358.1_1,GCA_003589745.1_0__AYB00358.1_0	Lachnoanaerobaculum umeaense	462	III-A	Bacteria	373462	462462	1.2e-97,0	327.3,0	7.7e-102,0	1.6e-97,0	326.8,0	15.3,0	3,0	372,0	71,1	449462	69,0	450,0	0.93,0
GCA_003718735.1_0__AYU54486.1	Cas_Csm6,protein	PF09659.14,protein	CRISPR-associated protein (Cas_Csm6),protein	GCA_003718735.1_0	GCA_003718735.1_0__AYU54486.1_1,GCA_003718735.1_0__AYU54486.1_0	Staphylococcus debuckii	421	III-A	Bacteria	373421	421421	1.5e-71,0	241.3,0	3.7e-75,0	3.8e-71,0	240,0	15.4,0	2,0	372,0	69,1	418421	68,0	419,0	0.91,0
GCA_003967115.1_0__BBD84900.1	Cas_Csm6,protein	PF09659.14,protein	CRISPR-associated protein (Cas_Csm6),protein	GCA_003967115.1_0	GCA_003967115.1_0__BBD84900.1_1,GCA_003967115.1_0__BBD84900.1_0	Staphylococcus argenteus	434	III-A	Bacteria	373434	434434	7.1e-86,0	288.5,0	8.6e-90,0	9e-86,0	288.2,0	15.5,0	1,0	367,0	68,1	414434	68,0	420,0	0.97,0
GCA_007990445.1_0__BBM54592.1	Cas_Cas02710,Cas_Csm6,protein	PF09670.14,PF09659.14,protein	CRISPR-associated protein (Cas_Cas02710),CRISPR-associated protein (Cas_Csm6),protein	GCA_007990445.1_0	GCA_007990445.1_0__BBM54592.1_1,GCA_007990445.1_0__BBM54592.1_1,GCA_007990445.1_0__BBM54592.1_0	Leptotrichia wadei	477	III-A	Bacteria	378373477	477477477	1.9e-06,2.5e-42,0	27.2,145.2,0	1.4e-09,6.5e-46,0	9.5e-06,4.5e-42,0	24.9,144.4,0	0,22.2,0	8,5,0	89,371,0	37,78,1	130469477	30,74,0	178,471,0	0.83,0.8,0
GCA_010365305.1_1__QHW35988.1	Cas_Csm6,protein	PF09659.14,protein	CRISPR-associated protein (Cas_Csm6),protein	GCA_010365305.1_1	GCA_010365305.1_1__QHW35988.1_1,GCA_010365305.1_1__QHW35988.1_0	Staphylococcus sp. MI 10_1553	422	III-A	Bacteria	373422	422422	2e-80,0	270.6,0	1.1e-84,0	2.4e-80,0	270.4,0	18.8,0	2,0	372,0	69,1	419422	68,0	420,0	0.95,0
GCA_011064785.1_0__QIH75219.1	Cas_Csm6,protein	PF09659.14,protein	CRISPR-associated protein (Cas_Csm6),protein	GCA_011064785.1_0	GCA_011064785.1_0__QIH75219.1_1,GCA_011064785.1_0__QIH75219.1_0	Macrococcus canis	400	III-A	Bacteria	373400	400400	1.9e-56,0	191.7,0	3.5e-60,0	2.4e-56,0	191.3,0	21.1,0	6,0	371,0	50,1	396400	46,0	398,0	0.88,0
GCA_014217375.1_0__QNE68318.1	Cas_Csm6,protein	PF09659.14,protein	CRISPR-associated protein (Cas_Csm6),protein	GCA_014217375.1_0	GCA_014217375.1_0__QNE68318.1_1,GCA_014217375.1_0__QNE68318.1_0	Fusobacterium hwasookii	464	III-A	Bacteria	373464	464464	4e-36,0	124.8,0	3.5e-40,0	7.3e-36,0	123.9,0	33.4,0	4,0	373,0	69,1	461464	66,0	461,0	0.75,0
GCA_014467095.1_0__BCJ10369.1	Cas_Csm6,protein	PF09659.14,protein	CRISPR-associated protein (Cas_Csm6),protein	GCA_014467095.1_0	GCA_014467095.1_0__BCJ10369.1_1,GCA_014467095.1_0__BCJ10369.1_0	Streptococcus mitis	429	III-A	Bacteria	373429	429429	1.4e-35,0	123,0	8e-40,0	1.7e-35,0	122.8,0	17.9,0	9,0	371,0	71,1	423429	62,0	425,0	0.78,0
GCA_016126655.1_2__QQA36558.1	Cas_Csm6,protein	PF09659.14,protein	CRISPR-associated protein (Cas_Csm6),protein	GCA_016126655.1_2	GCA_016126655.1_2__QQA36558.1_1,GCA_016126655.1_2__QQA36558.1_0	Aerococcaceae bacterium zg_1292	418	III-A	Bacteria	373418	418418	1.2e-30,0	106.7,0	1.5e-34,0	1.6e-30,0	106.4,0	8.3,0	10,0	368,0	73,1	410418	66,0	415,0	0.79,0
GCA_016127595.1_0__QQB73660.1	Cas_Csm6,protein	PF09659.14,protein	CRISPR-associated protein (Cas_Csm6),protein	GCA_016127595.1_0	GCA_016127595.1_0__QQB73660.1_1,GCA_016127595.1_0__QQB73660.1_0	Fusobacterium canifelinum	464	III-A	Bacteria	373464	464464	2.6e-37,0	128.7,0	4.1e-41,0	4.3e-37,0	128,0	28.1,0	4,0	373,0	69,1	461464	66,0	461,0	0.76,0
GCA_017301615.1_1__QSQ08590.1	Cas_Csm6,protein	PF09659.14,protein	CRISPR-associated protein (Cas_Csm6),protein	GCA_017301615.1_1	GCA_017301615.1_1__QSQ08590.1_1,GCA_017301615.1_1__QSQ08590.1_0	Koleobacter methoxysyntrophicus	462	III-A	Bacteria	373462	462462	4.5e-88,0	295.7,0	2.8e-92,0	5.8e-88,0	295.4,0	5.6,0	4,0	373,0	74,1	450462	70,0	450,0	0.91,0
GCA_020735365.1_0__UEA28844.1	Cas_Csm6,protein	PF09659.14,protein	CRISPR-associated protein (Cas_Csm6),protein	GCA_020735365.1_0	GCA_020735365.1_0__UEA28844.1_1,GCA_020735365.1_0__UEA28844.1_0	Blautia massiliensis (ex Durand et al. 2017)	437	III-A	Bacteria	373437	437437	2.9e-110,0	368.8,0	3.3e-114,0	3.5e-110,0	368.5,0	10.6,0	2,0	373,0	70,1	433437	69,0	433,0	0.97,0
GCA_024498295.1_1__WBY65090.1	Cas_Cas02710,Cas_Csm6,DUF6293,protein	PF09670.14,PF09659.14,PF19810.3,protein	CRISPR-associated protein (Cas_Cas02710),CRISPR-associated protein (Cas_Csm6),Family of unknown function (DUF6293),protein	GCA_024498295.1_1	GCA_024498295.1_1__WBY65090.1_1,GCA_024498295.1_1__WBY65090.1_1,GCA_024498295.1_1__WBY65090.1_1,GCA_024498295.1_1__WBY65090.1_0	Thermocaproicibacter melissae	444	III-A	Bacteria	378373211444	444444444444	0.00011,8.2e-65,4.4e-05,0	21.4,219.2,23.6,0	2.6e-08,1.5e-68,1.7e-08,0	0.00018,1.1e-64,0.00011,0	20.6,218.8,22.3,0	0.2,7.5,0.1,0	6,8,19,0	207,372,138,0	27,76,29,1	241441159444	23,68,21,0	273,442,175,0	0.74,0.89,0.73,0
GCA_024661895.1_1__UUX33731.1	Cas_Cas02710,Cas_Csm6,protein	PF09670.14,PF09659.14,protein	CRISPR-associated protein (Cas_Cas02710),CRISPR-associated protein (Cas_Csm6),protein	GCA_024661895.1_1	GCA_024661895.1_1__UUX33731.1_1,GCA_024661895.1_1__UUX33731.1_1,GCA_024661895.1_1__UUX33731.1_0	Aerococcaceae bacterium No. 9	416	III-A	Bacteria	378373416	416416416	1.5e-08,1.4e-27,0	34.1,96.7,0	2.8e-12,1.7e-31,0	2.9e-08,1.8e-27,0	33.1,96.3,0	0,4.8,0	8,9,0	95,330,0	27,69,1	124376416	21,60,0	154,392,0	0.8,0.77,0
GCA_025148785.1_0__UWO52913.1	Cas_Csm6,protein	PF09659.14,protein	CRISPR-associated protein (Cas_Csm6),protein	GCA_025148785.1_0	GCA_025148785.1_0__UWO52913.1_1,GCA_025148785.1_0__UWO52913.1_0	Catenibacterium mitsuokai	445	III-A	Bacteria	373445	445445	1.2e-113,0	379.9,0	6.8e-118,0	1.4e-113,0	379.7,0	10.3,0	2,0	373,0	72,1	442445	71,0	442,0	0.96,0
GCA_025757705.1_0__UYI94154.1	Cas_Csm6,DUF6293,protein	PF09659.14,PF19810.3,protein	CRISPR-associated protein (Cas_Csm6),Family of unknown function (DUF6293),protein	GCA_025757705.1_0	GCA_025757705.1_0__UYI94154.1_1,GCA_025757705.1_0__UYI94154.1_1,GCA_025757705.1_0__UYI94154.1_0	Anaerostipes hadrus	443	III-A	Bacteria	373211443	443443443	5.8e-104,1.9e-05,0	348,24.8,0	9.9e-108,5.4e-09,0	6.8e-104,3.7e-05,0	347.8,23.9,0	12.6,0.5,0	4,21,0	372,143,0	69,30,1	438164443	66,24,0	439,207,0	0.97,0.79,0
GCA_028657925.1_0__WDD89758.1	Cas_Cas02710,Cas_Csm6,protein	PF09670.14,PF09659.14,protein	CRISPR-associated protein (Cas_Cas02710),CRISPR-associated protein (Cas_Csm6),protein	GCA_028657925.1_0	GCA_028657925.1_0__WDD89758.1_1,GCA_028657925.1_0__WDD89758.1_1,GCA_028657925.1_0__WDD89758.1_0	Fusobacterium nucleatum	464	III-A	Bacteria	378373464	464464464	9.4e-05,3.9e-39,0	21.6,134.7,0	1.2e-07,7.4e-43,0	0.00086,5.2e-39,0	18.4,134.3,0	0.1,28,0	44,4,0	91,372,0	76,69,1	126457464	23,66,0	207,458,0	0.67,0.81,0
GCA_030644205.1_0__WLD76278.1	Cas_Csm6,Cas_Csm6,protein	PF09659.14,PF09659.14,protein	CRISPR-associated protein (Cas_Csm6),CRISPR-associated protein (Cas_Csm6),protein	GCA_030644205.1_0	GCA_030644205.1_0__WLD76278.1_1,GCA_030644205.1_0__WLD76278.1_2,GCA_030644205.1_0__WLD76278.1_0	Mogibacterium neglectum	424	III-A	Bacteria	373373424	424424424	1.1e-78,1.1e-78,0	264.9,264.9,0	4.9e-69,2.7e-18,0	1e-64,5.7e-14,0	218.9,51.9,0	3.6,2.5,0	6,274,0	254,373,0	74,323,1	324422424	69,317,0	335,422,0	0.94,0.84,0
GCA_900475275.1_1__SQF71241.1	Cas_Csm6,protein	PF09659.14,protein	CRISPR-associated protein (Cas_Csm6),protein	GCA_900475275.1_1	GCA_900475275.1_1__SQF71241.1_1,GCA_900475275.1_1__SQF71241.1_0	Streptococcus sanguinis	426	III-A	Bacteria	373426	426426	1.8e-38,0	132.5,0	1.1e-42,0	2.3e-38,0	132.2,0	18.8,0	10,0	371,0	72,1	421426	62,0	423,0	0.79,0
GCA_900478185.1_1__SQI46471.1	Cas_Csm6,protein	PF09659.14,protein	CRISPR-associated protein (Cas_Csm6),protein	GCA_900478185.1_1	GCA_900478185.1_1__SQI46471.1_1,GCA_900478185.1_1__SQI46471.1_0	Streptococcus cristatus	438	III-A	Bacteria	373438	438438	2.4e-20,0	72.9,0	5.9e-23,0	1.2e-18,0	67.2,0	7.2,0	12,0	231,0	114,1	336438	102,0	351,0	0.76,0
GCA_900638565.1_2__VEJ33870.1	Cas_Csm6,protein	PF09659.14,protein	CRISPR-associated protein (Cas_Csm6),protein	GCA_900638565.1_2	GCA_900638565.1_2__VEJ33870.1_1,GCA_900638565.1_2__VEJ33870.1_0	Peptoniphilus harei	443	III-A	Bacteria	373443	443443	2.3e-73,0	247.3,0	2.6e-77,0	2.7e-73,0	247.1,0	10.3,0	2,0	373,0	70,1	440443	69,0	440,0	0.93,0
GCF_000014725.1_3__WP_081424827.1	Cas_Csm6,protein	PF09659.14,protein	CRISPR-associated protein (Cas_Csm6),protein	GCF_000014725.1_3	GCF_000014725.1_3__WP_081424827.1_1,GCF_000014725.1_3__WP_081424827.1_0	Syntrophomonas wolfei	441	III-A	Bacteria	373441	441441	4.1e-156,0	519.6,0	4.6e-160,0	4.8e-156,0	519.4,0	0.2,0	1,0	373,0	56,1	437441	56,0	437,0	0.99,0
GCF_000253375.1_0__WP_041180132.1	Cas_Csm6,protein	PF09659.14,protein	CRISPR-associated protein (Cas_Csm6),protein	GCF_000253375.1_0	GCF_000253375.1_0__WP_041180132.1_1,GCF_000253375.1_0__WP_041180132.1_0	Mycobacterium canettii	415	III-A	Bacteria	373415	415415	7.2e-113,0	377.3,0	4e-117,0	8.4e-113,0	377.1,0	0,0	1,0	373,0	62,1	407415	62,0	407,0	0.98,0
GCF_000364165.2_0__WP_004033267.1	Cas_Csm6,protein	PF09659.14,protein	CRISPR-associated protein (Cas_Csm6),protein	GCF_000364165.2_0	GCF_000364165.2_0__WP_004033267.1_1,GCF_000364165.2_0__WP_004033267.1_0	Clostridium sp. MD294	446	III-A	Bacteria	373446	446446	6.4e-103,0	344.6,0	7.3e-107,0	7.6e-103,0	344.4,0	19.6,0	2,0	372,0	70,1	442446	69,0	443,0	0.95,0
GCF_001011095.1_0__WP_047035581.1	Cas_Csm6,protein	PF09659.14,protein	CRISPR-associated protein (Cas_Csm6),protein	GCF_001011095.1_0	GCF_001011095.1_0__WP_047035581.1_1,GCF_001011095.1_0__WP_047035581.1_0	Ligilactobacillus salivarius	411	III-A	Bacteria	373411	411411	6.4e-30,0	104.4,0	4.7e-34,0	9.9e-30,0	103.8,0	18.7,0	16,0	371,0	78,1	405411	67,0	407,0	0.8,0
GCF_001554015.1_0__WP_061945247.1	Cas_Cas02710,Cas_Csm6,protein	PF09670.14,PF09659.14,protein	CRISPR-associated protein (Cas_Cas02710),CRISPR-associated protein (Cas_Csm6),protein	GCF_001554015.1_0	GCF_001554015.1_0__WP_061945247.1_1,GCF_001554015.1_0__WP_061945247.1_1,GCF_001554015.1_0__WP_061945247.1_0	Selenomonas sp. oral taxon 136	450	III-A	Bacteria	378373450	450450450	4.3e-05,4.7e-52,0	22.7,177.2,0	1.7e-08,8.5e-56,0	0.00012,5.9e-52,0	21.3,176.9,0	0,0.1,0	4,15,0	91,370,0	24,78,1	122441450	21,66,0	149,444,0	0.67,0.86,0
GCF_001712815.1_1__WP_069028651.1	Cas_Cas02710,Cas_Csm6,protein	PF09670.14,PF09659.14,protein	CRISPR-associated protein (Cas_Cas02710),CRISPR-associated protein (Cas_Csm6),protein	GCF_001712815.1_1	GCF_001712815.1_1__WP_069028651.1_1,GCF_001712815.1_1__WP_069028651.1_1,GCF_001712815.1_1__WP_069028651.1_0	Tetragenococcus halophilus	415	III-A	Bacteria	378373415	415415415	5.7e-07,2.9e-34,0	28.9,118.6,0	5e-10,6.4e-38,0	3.5e-06,4.4e-34,0	26.3,118.1,0	0,13.9,0	8,4,0	93,372,0	27,62,1	121410415	20,59,0	177,411,0	0.79,0.75,0
GCF_007990525.1_0__WP_026746283.1	Cas_Cas02710,Cas_Csm6,DUF6293,protein	PF09670.14,PF09659.14,PF19810.3,protein	CRISPR-associated protein (Cas_Cas02710),CRISPR-associated protein (Cas_Csm6),Family of unknown function (DUF6293),protein	GCF_007990525.1_0	GCF_007990525.1_0__WP_026746283.1_1,GCF_007990525.1_0__WP_026746283.1_1,GCF_007990525.1_0__WP_026746283.1_1,GCF_007990525.1_0__WP_026746283.1_0	Leptotrichia hofstadii	477	III-A	Bacteria	378373211477	477477477477	5.4e-06,9.5e-42,1.2e-05,0	25.7,143.3,25.4,0	2.1e-09,3.1e-45,4.6e-09,0	1.1e-05,1.6e-41,2.4e-05,0	24.6,142.6,24.5,0	0,20.5,0.6,0	8,4,19,0	91,370,97,0	37,77,37,1	132468122477	30,75,31,0	188,471,257,0	0.81,0.82,0.69,0
GCF_009738225.1_0__WP_156246722.1	Cas_Csm6,protein	PF09659.14,protein	CRISPR-associated protein (Cas_Csm6),protein	GCF_009738225.1_0	GCF_009738225.1_0__WP_156246722.1_1,GCF_009738225.1_0__WP_156246722.1_0	Streptococcus salivarius	386	III-A	Bacteria	373386	386386	2.4e-40,0	138.7,0	6.4e-41,0	6.6e-37,0	127.4,0	7.1,0	10,0	242,0	73,1	296386	64,0	308,0	0.91,0
GCF_011065405.1_4__WP_074841766.1	Cas_Csm6,protein	PF09659.14,protein	CRISPR-associated protein (Cas_Csm6),protein	GCF_011065405.1_4	GCF_011065405.1_4__WP_074841766.1_1,GCF_011065405.1_4__WP_074841766.1_0	Succinivibrio dextrinosolvens	479	III-A	Bacteria	373479	479479	1.5e-79,0	267.7,0	1.9e-83,0	3.9e-79,0	266.4,0	11.1,0	5,0	372,0	75,1	470479	71,0	471,0	0.81,0
GCF_012220065.1_0__WP_167840921.1	Cas_Cas02710,Cas_Csm6,protein	PF09670.14,PF09659.14,protein	CRISPR-associated protein (Cas_Cas02710),CRISPR-associated protein (Cas_Csm6),protein	GCF_012220065.1_0	GCF_012220065.1_0__WP_167840921.1_1,GCF_012220065.1_0__WP_167840921.1_1,GCF_012220065.1_0__WP_167840921.1_0	Lactococcus raffinolactis	415	III-A	Bacteria	378373415	415415415	7e-07,8.9e-40,0	28.6,136.8,0	1.5e-10,1.1e-43,0	1.5e-06,1.2e-39,0	27.5,136.4,0	0.1,11.9,0	2,25,0	100,373,0	21,83,1	127413415	20,61,0	144,413,0	0.86,0.77,0
GCF_016455265.1_0__WP_199274300.1	Cas_Csm6,RtcR,protein	PF09659.14,PF06956.15,protein	CRISPR-associated protein (Cas_Csm6),Regulator of RNA terminal phosphate cyclase,protein	GCF_016455265.1_0	GCF_016455265.1_0__WP_199274300.1_1,GCF_016455265.1_0__WP_199274300.1_1,GCF_016455265.1_0__WP_199274300.1_0	Staphylococcus pseudintermedius	424	III-A	Bacteria	373183424	424424424	1.1e-69,0.00015,0	235.3,21.5,0	1.2e-73,3.9e-08,0	1.2e-69,4e-04,0	235.1,20,0	15.8,0.1,0	1,62,0	372,118,0	68,61,1	421117424	68,58,0	422,150,0	0.93,0.86,0
GCF_016861545.1_1__WP_203801200.1	Cas_Csm6,protein	PF09659.14,protein	CRISPR-associated protein (Cas_Csm6),protein	GCF_016861545.1_1	GCF_016861545.1_1__WP_203801200.1_1,GCF_016861545.1_1__WP_203801200.1_0	Mycobacterium heckeshornense	416	III-A	Bacteria	373416	416416	1.6e-79,0	267.6,0	8.9e-84,0	1.9e-79,0	267.4,0	0,0	1,0	372,0	62,1	407416	62,0	408,0	0.94,0
GCF_016903355.1_0__WP_239466777.1	Cas_Csm6,protein	PF09659.14,protein	CRISPR-associated protein (Cas_Csm6),protein	GCF_016903355.1_0	GCF_016903355.1_0__WP_239466777.1_1,GCF_016903355.1_0__WP_239466777.1_0	Streptococcus anginosus	427	III-A	Bacteria	373427	427427	9e-40,0	136.8,0	5.1e-44,0	1.1e-39,0	136.6,0	14.6,0	12,0	372,0	72,1	423427	60,0	424,0	0.78,0
GCF_019272915.1_0__WP_196968722.1	Cas_Csm6,protein	PF09659.14,protein	CRISPR-associated protein (Cas_Csm6),protein	GCF_019272915.1_0	GCF_019272915.1_0__WP_196968722.1_1,GCF_019272915.1_0__WP_196968722.1_0	Mammaliicoccus sciuri	421	III-A	Bacteria	373421	421421	1.5e-72,0	244.6,0	2.8e-76,0	1.9e-72,0	244.3,0	18.3,0	2,0	372,0	69,1	418421	68,0	419,0	0.93,0
GCF_019355395.1_1__WP_274941722.1	Cas_Cas02710,Cas_Csm6,protein	PF09670.14,PF09659.14,protein	CRISPR-associated protein (Cas_Cas02710),CRISPR-associated protein (Cas_Csm6),protein	GCF_019355395.1_1	GCF_019355395.1_1__WP_274941722.1_1,GCF_019355395.1_1__WP_274941722.1_2,GCF_019355395.1_1__WP_274941722.1_0	Chordicoccus furentiruminis	451	III-A	Bacteria	378373451	451451451	1.9e-05,2.9e-53,0	23.9,181.2,0	3.9e-09,3.5e-57,0	4e-05,3.7e-53,0	22.8,180.9,0	0,0.4,0	4,8,0	109,372,0	23,75,1	144447451	20,68,0	154,448,0	0.79,0.86,0
GCF_019551945.1_0__WP_220280657.1	Cas_Csm6,protein	PF09659.14,protein	CRISPR-associated protein (Cas_Csm6),protein	GCF_019551945.1_0	GCF_019551945.1_0__WP_220280657.1_1,GCF_019551945.1_0__WP_220280657.1_0	Fusobacterium hwasookii	464	III-A	Bacteria	373464	464464	1.6e-36,0	126.1,0	1.4e-40,0	3e-36,0	125.2,0	33.5,0	4,0	373,0	69,1	461464	66,0	461,0	0.75,0
GCF_026427495.1_0__WP_191904773.1	Cas_Csm6,RtcR,protein	PF09659.14,PF06956.15,protein	CRISPR-associated protein (Cas_Csm6),Regulator of RNA terminal phosphate cyclase,protein	GCF_026427495.1_0	GCF_026427495.1_0__WP_191904773.1_1,GCF_026427495.1_0__WP_191904773.1_1,GCF_026427495.1_0__WP_191904773.1_0	Staphylococcus lugdunensis	428	III-A	Bacteria	373183428	428428428	4.5e-78,9.6e-05,0	262.9,22.1,0	7.7e-82,4.1e-08,0	5.3e-78,0.00028,0	262.6,20.5,0	15.3,0,0	1,62,0	371,146,0	68,61,1	424145428	68,55,0	426,176,0	0.93,0.84,0
GCF_029392035.1_0__WP_277122084.1	Cas_Cas02710,Cas_Csm6,protein	PF09670.14,PF09659.14,protein	CRISPR-associated protein (Cas_Cas02710),CRISPR-associated protein (Cas_Csm6),protein	GCF_029392035.1_0	GCF_029392035.1_0__WP_277122084.1_1,GCF_029392035.1_0__WP_277122084.1_1,GCF_029392035.1_0__WP_277122084.1_0	Ligilactobacillus acidipiscis	421	III-A	Bacteria	378373421	421421421	1.6e-08,3.3e-20,0	34,72.4,0	3.3e-12,5.1e-24,0	3.4e-08,5.3e-20,0	32.9,71.7,0	0,13.7,0	9,9,0	96,330,0	30,73,1	129382421	23,64,0	142,418,0	0.89,0.74,0
GCF_030008055.1_0__WP_282668683.1	Cas_Csm6,protein	PF09659.14,protein	CRISPR-associated protein (Cas_Csm6),protein	GCF_030008055.1_0	GCF_030008055.1_0__WP_282668683.1_1,GCF_030008055.1_0__WP_282668683.1_0	Lachnoanaerobaculum gingivalis	462	III-A	Bacteria	373462	462462	1.6e-101,0	340,0	9.6e-106,0	2e-101,0	339.7,0	18.9,0	3,0	372,0	71,1	449462	69,0	450,0	0.95,0
GCF_030222485.2_0__WP_101814062.1	Cas_Csm6,protein	PF09659.14,protein	CRISPR-associated protein (Cas_Csm6),protein	GCF_030222485.2_0	GCF_030222485.2_0__WP_101814062.1_1,GCF_030222485.2_0__WP_101814062.1_0	Globicatella sanguinis	413	III-A	Bacteria	373413	413413	5e-21,0	75.1,0	6.3e-25,0	1.3e-20,0	73.7,0	9.6,0	27,0	270,0	93,1	337413	68,0	385,0	0.82,0
GCF_900312975.1_1__WP_157949540.1	Cas_Csm6,DUF6293,protein	PF09659.14,PF19810.3,protein	CRISPR-associated protein (Cas_Csm6),Family of unknown function (DUF6293),protein	GCF_900312975.1_1	GCF_900312975.1_1__WP_157949540.1_1,GCF_900312975.1_1__WP_157949540.1_1,GCF_900312975.1_1__WP_157949540.1_0	Massilistercora timonensis	440	III-A	Bacteria	373211440	440440440	7.3e-85,9.2e-05,0	285.2,22.6,0	1.2e-88,4e-08,0	8.6e-85,0.00028,0	285,21,0	11.4,0.1,0	2,21,0	372,133,0	69,30,1	433153440	68,25,0	434,195,0	0.96,0.8,0
GCF_900537995.1_0__WP_006855559.1	Cas_Csm6,protein	PF09659.14,protein	CRISPR-associated protein (Cas_Csm6),protein	GCF_900537995.1_0	GCF_900537995.1_0__WP_006855559.1_1,GCF_900537995.1_0__WP_006855559.1_0	Roseburia intestinalis	451	III-A	Bacteria	373451	451451	1e-129,0	432.8,0	5.7e-134,0	1.2e-129,0	432.6,0	6.8,0	3,0	372,0	77,1	445451	75,0	446,0	0.98,0
GCF_900638585.1_0__WP_126464708.1	Cas_Csm6,protein	PF09659.14,protein	CRISPR-associated protein (Cas_Csm6),protein	GCF_900638585.1_0	GCF_900638585.1_0__WP_126464708.1_1,GCF_900638585.1_0__WP_126464708.1_0	Peptoniphilus ivorii	432	III-A	Bacteria	373432	432432	2e-54,0	185,0	3e-58,0	3.1e-54,0	184.4,0	2.4,0	3,0	372,0	73,1	429432	70,0	430,0	0.84,0
GCF_902387945.1_0__WP_111524051.1	Cas_Csm6,protein	PF09659.14,protein	CRISPR-associated protein (Cas_Csm6),protein	GCF_902387945.1_0	GCF_902387945.1_0__WP_111524051.1_1,GCF_902387945.1_0__WP_111524051.1_0	Lachnoanaerobaculum umeaense	462	III-A	Bacteria	373462	462462	1.2e-97,0	327.3,0	7.7e-102,0	1.6e-97,0	326.8,0	15.3,0	3,0	372,0	71,1	449462	69,0	450,0	0.93,0
GCF_928721695.1_1__WP_273187336.1	Cas_Csm6,RtcR,protein	PF09659.14,PF06956.15,protein	CRISPR-associated protein (Cas_Csm6),Regulator of RNA terminal phosphate cyclase,protein	GCF_928721695.1_1	GCF_928721695.1_1__WP_273187336.1_1,GCF_928721695.1_1__WP_273187336.1_1,GCF_928721695.1_1__WP_273187336.1_0	Dialister succinatiphilus	449	III-A	Bacteria	373183449	449449449	1.7e-50,2.8e-05,0	172.1,23.8,0	2e-54,4.5e-09,0	2e-50,4.6e-05,0	171.8,23.1,0	0,0,0	5,38,0	334,141,0	67,29,1	395133449	63,17,0	443,158,0	0.9,0.74,0

## Sheet: cora
query_name	target_name	target_accession	description.of.target	locus	locus_protein_domain	species	protein_length	Subtype	domain	tlen	qlen	E.value	score	c.Evalue	i.Evalue	domain_score	domain_bias	hmm_start	hmm_end	ali_start	ali_end	env_from	env_to	acc
GCA_000010725.1_0__BAI71682.1	protein	protein	protein	GCA_000010725.1_0	GCA_000010725.1_0__BAI71682.1_0	Azospirillum sp. B510	532	III-D	Bacteria	532	532	0	0	0	0	0	0	0	0	1	532	0	0	0
GCA_000013085.1_0__ABC20987.1	protein	protein	protein	GCA_000013085.1_0	GCA_000013085.1_0__ABC20987.1_0	Rhodospirillum rubrum	549	III-D	Bacteria	549	549	0	0	0	0	0	0	0	0	1	549	0	0	0
GCA_000092405.1_0__ADI02113.1	protein	protein	protein	GCA_000092405.1_0	GCA_000092405.1_0__ADI02113.1_0	Syntrophothermus lipocalidus	580	III-B	Bacteria	580	580	0	0	0	0	0	0	0	0	1	580	0	0	0
GCA_000143965.1_0__ADK85054.1	protein	protein	protein	GCA_000143965.1_0	GCA_000143965.1_0__ADK85054.1_0	Desulfarculus baarsii	970	III-D	Bacteria	970	970	0	0	0	0	0	0	0	0	1	970	0	0	0
GCA_000512915.1_0__AHF13972.1	CorA,protein	PF01544.22,protein	CorA-like Mg2+ transporter protein,protein	GCA_000512915.1_0	GCA_000512915.1_0__AHF13972.1_1,GCA_000512915.1_0__AHF13972.1_0	Barnesiella viscericola	449	III-B	Bacteria	292449	449449	1.2e-06,0	28.3,0	3.4e-10,0	7.1e-06,0	25.8,0	5.2,0	194,0	285,0	349,1	436449	250,0	442,0	0.75,0
GCA_001548075.1_0__BAQ71293.1	protein	protein	protein	GCA_001548075.1_0	GCA_001548075.1_0__BAQ71293.1_0	Rhodovulum sulfidophilum	579	III-D	Bacteria	579	579	0	0	0	0	0	0	0	0	1	579	0	0	0
GCA_005280655.1_0__QCP36104.1	protein	protein	protein	GCA_005280655.1_0	GCA_005280655.1_0__QCP36104.1_0	Anaerostipes rhamnosivorans	500	III-B	Bacteria	500	500	0	0	0	0	0	0	0	0	1	500	0	0	0
GCA_011038705.2_1__QTO24876.1	CorA,protein	PF01544.22,protein	CorA-like Mg2+ transporter protein,protein	GCA_011038705.2_1	GCA_011038705.2_1__QTO24876.1_1,GCA_011038705.2_1__QTO24876.1_0	Bacteroides sp. ZJ_18	491	III-B	Bacteria	292491	491491	7.1e-09,0	35.6,0	5.8e-13,0	1.2e-08,0	34.8,0	0.3,0	189,0	291,0	382,1	485491	297,0	488,0	0.77,0
GCA_012295525.1_2__QIZ72114.1	protein	protein	protein	GCA_012295525.1_2	GCA_012295525.1_2__QIZ72114.1_0	Oxynema aestuarii	636	III-B	Bacteria	636	636	0	0	0	0	0	0	0	0	1	636	0	0	0
GCA_014622665.1_1__QNR63091.1	protein	protein	protein	GCA_014622665.1_1	GCA_014622665.1_1__QNR63091.1_0	Rhodobacter capsulatus	650	III-D	Bacteria	650	650	0	0	0	0	0	0	0	0	1	650	0	0	0
GCA_016028255.1_0__QPT01212.1	CorA,protein	PF01544.22,protein	CorA-like Mg2+ transporter protein,protein	GCA_016028255.1_0	GCA_016028255.1_0__QPT01212.1_1,GCA_016028255.1_0__QPT01212.1_0	Streptococcus oralis	491	III-B	Bacteria	292491	491491	0.00026,0	20.6,0	2.8e-08,0	0.00058,0	19.5,0	0.6,0	184,0	244,0	386,1	446491	364,0	452,0	0.83,0
GCA_016598775.1_1__QQM67650.1	protein	protein	protein	GCA_016598775.1_1	GCA_016598775.1_1__QQM67650.1_0	Actinomyces weissii	507	III-D	Bacteria	507	507	0	0	0	0	0	0	0	0	1	507	0	0	0
GCA_016626125.1_2__QQO77262.1	protein	protein	protein	GCA_016626125.1_2	GCA_016626125.1_2__QQO77262.1_0	Actinomyces sp. HMT897	542	III-D	Bacteria	542	542	0	0	0	0	0	0	0	0	1	542	0	0	0
GCA_016745215.1_1__QQO54444.1	protein	protein	protein	GCA_016745215.1_1	GCA_016745215.1_1__QQO54444.1_0	Thiohalocapsa sp. PB_PSB1	916	III-D	Bacteria	916	916	0	0	0	0	0	0	0	0	1	916	0	0	0
GCA_017101655.1_2__QPW58312.1	protein	protein	protein	GCA_017101655.1_2	GCA_017101655.1_2__QPW58312.1_0	Clostridium botulinum	552	III-B	Bacteria	552	552	0	0	0	0	0	0	0	0	1	552	0	0	0
GCA_017377395.1_5__QTA89238.1	protein	protein	protein	GCA_017377395.1_5	GCA_017377395.1_5__QTA89238.1_0	Desulfonema magnum	812	III-D	Bacteria	812	812	0	0	0	0	0	0	0	0	1	812	0	0	0
GCA_018127705.1_0__QUB37231.1	protein	protein	protein	GCA_018127705.1_0	GCA_018127705.1_0__QUB37231.1_0	TM7 phylum sp. oral taxon 349	572	III-B	Bacteria	572	572	0	0	0	0	0	0	0	0	1	572	0	0	0
GCA_019670025.1_0__BBM64575.1	protein	protein	protein	GCA_019670025.1_0	GCA_019670025.1_0__BBM64575.1_0	Vibrio alfacsensis	1049	III-D	Bacteria	1049	1049	0	0	0	0	0	0	0	0	1	1049	0	0	0
GCA_020623585.1_1__UDM62093.1	protein	protein	protein	GCA_020623585.1_1	GCA_020623585.1_1__UDM62093.1_0	Pseudoalteromonas piscicida	706	III-D	Bacteria	706	706	0	0	0	0	0	0	0	0	1	706	0	0	0
GCA_021650915.1_0__UJS21575.1	protein	protein	protein	GCA_021650915.1_0	GCA_021650915.1_0__UJS21575.1_0	Candidatus Brocadia sp.	532	III-B	Bacteria	532	532	0	0	0	0	0	0	0	0	1	532	0	0	0
GCA_021654915.1_0__BCC09535.1	CorA,protein	PF01544.22,protein	CorA-like Mg2+ transporter protein,protein	GCA_021654915.1_0	GCA_021654915.1_0__BCC09535.1_1,GCA_021654915.1_0__BCC09535.1_0	Bacillus cereus	566	III-D	Bacteria	292566	566566	5.4e-05,0	22.9,0	5.1e-09,0	0.00011,0	21.9,0	0.1,0	205,0	281,0	451,1	527566	381,0	537,0	0.74,0
GCA_023920225.1_0__USP15769.1	protein	protein	protein	GCA_023920225.1_0	GCA_023920225.1_0__USP15769.1_0	Vibrio gazogenes	1005	III-D	Bacteria	1005	1005	0	0	0	0	0	0	0	0	1	1005	0	0	0
GCA_026410065.1_0__UZW14959.1	CorA,protein	PF01544.22,protein	CorA-like Mg2+ transporter protein,protein	GCA_026410065.1_0	GCA_026410065.1_0__UZW14959.1_1,GCA_026410065.1_0__UZW14959.1_0	Clostridium pasteurianum	555	III-B	Bacteria	292555	555555	1.5e-09,0	37.9,0	1.8e-13,0	3.8e-09,0	36.5,0	0.4,0	198,0	258,0	452,1	512555	414,0	515,0	0.83,0
GCA_027474985.1_0__WBB32927.1	protein	protein	protein	GCA_027474985.1_0	GCA_027474985.1_0__WBB32927.1_0	Parvimonas micra	502	III-B	Bacteria	502	502	0	0	0	0	0	0	0	0	1	502	0	0	0
GCA_030295325.1_0__BDU50904.1	protein	protein	protein	GCA_030295325.1_0	GCA_030295325.1_0__BDU50904.1_0	Haliovirga abyssi	527	III-B	Bacteria	527	527	0	0	0	0	0	0	0	0	1	527	0	0	0
GCA_030644725.1_1__WLE99159.1	protein	protein	protein	GCA_030644725.1_1	GCA_030644725.1_1__WLE99159.1_0	Candidatus Electrothrix communis	547	III-D	Bacteria	547	547	0	0	0	0	0	0	0	0	1	547	0	0	0
GCA_030913655.1_2__WMJ82288.1	protein	protein	protein	GCA_030913655.1_2	GCA_030913655.1_2__WMJ82288.1_0	Clostridium sp. MB40_C1	547	III-B	Bacteria	547	547	0	0	0	0	0	0	0	0	1	547	0	0	0
GCF_000017165.1_1__WP_011971928.1	CorA,protein	PF01544.22,protein	CorA-like Mg2+ transporter protein,protein	GCF_000017165.1_1	GCF_000017165.1_1__WP_011971928.1_1,GCF_000017165.1_1__WP_011971928.1_0	Methanococcus vannielii	635	III-B	Archaea	292635	635635	1.5e-09,0	37.8,0	1.5e-13,0	3.1e-09,0	36.8,0	0.9,0	149,0	262,0	370,1	483635	358,0	525,0	0.83,0
GCF_000020465.1_0__WP_012465894.1	protein	protein	protein	GCF_000020465.1_0	GCF_000020465.1_0__WP_012465894.1_0	Chlorobium limicola	473	III-C	Bacteria	473	473	0	0	0	0	0	0	0	0	1	473	0	0	0
GCF_000024605.1_1__WP_169302540.1	protein	protein	protein	GCF_000024605.1_1	GCF_000024605.1_1__WP_169302540.1_0	Ammonifex degensii	528	III-C	Bacteria	528	528	0	0	0	0	0	0	0	0	1	528	0	0	0
GCF_000212735.1_1__WP_013769062.1	protein	protein	protein	GCF_000212735.1_1	GCF_000212735.1_1__WP_013769062.1_0	Haliscomenobacter hydrossis	897	III-B	Bacteria	897	897	0	0	0	0	0	0	0	0	1	897	0	0	0
GCF_000225955.1_2__WP_014625883.1	protein	protein	protein	GCF_000225955.1_2	GCF_000225955.1_2__WP_014625883.1_0	Rhodospirillum rubrum	549	III-D	Bacteria	549	549	0	0	0	0	0	0	0	0	1	549	0	0	0
GCF_000264455.2_1__WP_014747449.1	protein	protein	protein	GCF_000264455.2_1	GCF_000264455.2_1__WP_014747449.1_0	Tistrella mobilis	1115	III-D	Bacteria	1115	1115	0	0	0	0	0	0	0	0	1	1115	0	0	0
GCF_000829015.1_0__WP_242844881.1	protein	protein	protein	GCF_000829015.1_0	GCF_000829015.1_0__WP_242844881.1_0	Clostridium botulinum	542	III-B	Bacteria	542	542	0	0	0	0	0	0	0	0	1	542	0	0	0
GCF_001444325.1_1__WP_058019355.1	protein	protein	protein	GCF_001444325.1_1	GCF_001444325.1_1__WP_058019355.1_0	Porphyromonas gingivalis	527	III-B	Bacteria	527	527	0	0	0	0	0	0	0	0	1	527	0	0	0
GCF_002754015.1_0__WP_099777710.1	protein	protein	protein	GCF_002754015.1_0	GCF_002754015.1_0__WP_099777710.1_0	Porphyromonas gingivalis	527	III-B	Bacteria	527	527	0	0	0	0	0	0	0	0	1	527	0	0	0
GCF_002754055.1_2__WP_012458621.1	protein	protein	protein	GCF_002754055.1_2	GCF_002754055.1_2__WP_012458621.1_0	Porphyromonas gingivalis	527	III-B	Bacteria	527	527	0	0	0	0	0	0	0	0	1	527	0	0	0
GCF_002892555.1_0__WP_005874939.1	protein	protein	protein	GCF_002892555.1_0	GCF_002892555.1_0__WP_005874939.1_0	Porphyromonas gingivalis	527	III-B	Bacteria	527	527	0	0	0	0	0	0	0	0	1	527	0	0	0
GCF_003017225.1_1__WP_106900601.1	protein	protein	protein	GCF_003017225.1_1	GCF_003017225.1_1__WP_106900601.1_0	Clostridium botulinum	568	III-B	Bacteria	568	568	0	0	0	0	0	0	0	0	1	568	0	0	0
GCF_003058445.1_0__WP_053530492.1	protein	protein	protein	GCF_003058445.1_0	GCF_003058445.1_0__WP_053530492.1_0	Clostridium botulinum	572	III-B	Bacteria	572	572	0	0	0	0	0	0	0	0	1	572	0	0	0
GCF_003111765.1_0__WP_108965812.1	protein	protein	protein	GCF_003111765.1_0	GCF_003111765.1_0__WP_108965812.1_0	Actinomyces sp. Z16	1460	III-D	Bacteria	1460	1460	0	0	0	0	0	0	0	0	1	1460	0	0	0
GCF_003544875.1_0__WP_128810808.1	protein	protein	protein	GCF_003544875.1_0	GCF_003544875.1_0__WP_128810808.1_0	NA	545	Unknown	NA	545	545	0	0	0	0	0	0	0	0	1	545	0	0	0
GCF_004102025.1_2__WP_158247705.1	protein	protein	protein	GCF_004102025.1_2	GCF_004102025.1_2__WP_158247705.1_0	Actinomyces qiguomingii	1491	III-D	Bacteria	1491	1491	0	0	0	0	0	0	0	0	1	1491	0	0	0
GCF_004798665.1_0__WP_136314190.1	protein	protein	protein	GCF_004798665.1_0	GCF_004798665.1_0__WP_136314190.1_0	Actinomyces procaprae	648	III-D	Bacteria	648	648	0	0	0	0	0	0	0	0	1	648	0	0	0
GCF_005886435.1_1__WP_040313553.1	protein	protein	protein	GCF_005886435.1_1	GCF_005886435.1_1__WP_040313553.1_0	Schaalia cardiffensis	545	III-D	Bacteria	545	545	0	0	0	0	0	0	0	0	1	545	0	0	0
GCF_007995155.1_0__WP_057770840.1	CorA,protein	PF01544.22,protein	CorA-like Mg2+ transporter protein,protein	GCF_007995155.1_0	GCF_007995155.1_0__WP_057770840.1_2,GCF_007995155.1_0__WP_057770840.1_0	Bacillus dafuensis	471	III-A	Bacteria	292471	471471	0.00096,0	18.8,0	4.6e-08,0	0.00096,0	18.8,0	5.7,0	122,0	291,0	302,1	459471	284,0	461,0	0.67,0
GCF_009930875.1_0__WP_161924882.1	protein	protein	protein	GCF_009930875.1_0	GCF_009930875.1_0__WP_161924882.1_0	Actinomyces sp. 432	555	III-D	Bacteria	555	555	0	0	0	0	0	0	0	0	1	555	0	0	0
GCF_013305725.1_0__WP_173876079.1	protein	protein	protein	GCF_013305725.1_0	GCF_013305725.1_0__WP_173876079.1_0	Streptococcus mitis	491	III-B	Bacteria	491	491	0	0	0	0	0	0	0	0	1	491	0	0	0
GCF_014495845.1_1__WP_187970843.1	protein	protein	protein	GCF_014495845.1_1	GCF_014495845.1_1__WP_187970843.1_0	Aquibium microcysteis	837	III-D	Bacteria	837	837	0	0	0	0	0	0	0	0	1	837	0	0	0
GCF_016446395.1_2__WP_199249793.1	protein	protein	protein	GCF_016446395.1_2	GCF_016446395.1_2__WP_199249793.1_0	Phormidium] sp. ETS_05	498	III-B	Bacteria	498	498	0	0	0	0	0	0	0	0	1	498	0	0	0
GCF_019797925.1_1__WP_222243300.1	protein	protein	protein	GCF_019797925.1_1	GCF_019797925.1_1__WP_222243300.1_0	Pseudoalteromonas piscicida	658	III-D	Bacteria	658	658	0	0	0	0	0	0	0	0	1	658	0	0	0
GCF_019900845.1_1__WP_232358053.1	protein	protein	protein	GCF_019900845.1_1	GCF_019900845.1_1__WP_232358053.1_0	Paraneptunicella aestuarii	574	III-D	Bacteria	574	574	0	0	0	0	0	0	0	0	1	574	0	0	0
GCF_023920225.1_0__WP_072955133.1	protein	protein	protein	GCF_023920225.1_0	GCF_023920225.1_0__WP_072955133.1_0	Vibrio gazogenes	1005	III-D	Bacteria	1005	1005	0	0	0	0	0	0	0	0	1	1005	0	0	0
GCF_900637295.1_1__WP_026428187.1	protein	protein	protein	GCF_900637295.1_1	GCF_900637295.1_1__WP_026428187.1_0	Actinomyces slackii	590	III-D	Bacteria	590	590	0	0	0	0	0	0	0	0	1	590	0	0	0

## Sheet: cami1
query_name	target_name	target_accession	description.of.target	locus	locus_protein_domain	species	protein_length	Subtype	domain	tlen	qlen	E.value	score	c.Evalue	i.Evalue	domain_score	domain_bias	hmm_start	hmm_end	ali_start	ali_end	env_from	env_to	acc
GCA_000007185.1_1__AAM02506.1	Cas_APE2256,protein	PF09651.14,protein	CRISPR-associated protein (Cas_APE2256),protein	GCA_000007185.1_1	GCA_000007185.1_1__AAM02506.1_2,GCA_000007185.1_1__AAM02506.1_0	NA	396	Unknown	NA	136396	396396	4.6e-37,0	127.2,0	1.3e-40,0	2.6e-36,0	124.7,0	0,0	1,0	135,0	58,1	191396	58,0	192,0	0.93,0
GCA_000007225.1_0__AAL62579.1	Cas_APE2256,protein	PF09651.14,protein	CRISPR-associated protein (Cas_APE2256),protein	GCA_000007225.1_0	GCA_000007225.1_0__AAL62579.1_1,GCA_000007225.1_0__AAL62579.1_0	Pyrobaculum aerophilum	216	III-A	Archaea	136216	216216	1.8e-37,0	128.5,0	1.1e-41,0	2.2e-37,0	128.2,0	0,0	1,0	135,0	59,1	196216	59,0	197,0	0.9,0
GCA_000013225.1_1__ABD01575.1	Cas_APE2256,protein	PF09651.14,protein	CRISPR-associated protein (Cas_APE2256),protein	GCA_000013225.1_1	GCA_000013225.1_1__ABD01575.1_1,GCA_000013225.1_1__ABD01575.1_0	Synechococcus sp. JA_2_3B'a(2_13)	298	III-D	Bacteria	136298	298298	1.1e-19,0	70.8,0	8.1e-24,0	1.7e-19,0	70.3,0	0,0	3,0	135,0	50,1	174298	48,0	175,0	0.83,0
GCA_000013405.1_0__ABC76478.1	Cas_APE2256,protein	PF09651.14,protein	CRISPR-associated protein (Cas_APE2256),protein	GCA_000013405.1_0	GCA_000013405.1_0__ABC76478.1_1,GCA_000013405.1_0__ABC76478.1_0	Syntrophus aciditrophicus	370	III-B	Bacteria	136370	370370	1.1e-39,0	135.6,0	1e-43,0	2.2e-39,0	134.7,0	0,0	3,0	135,0	51,1	187370	49,0	188,0	0.96,0
GCA_000014185.1_0__ABG03235.1	Cas_APE2256,protein	PF09651.14,protein	CRISPR-associated protein (Cas_APE2256),protein	GCA_000014185.1_0	GCA_000014185.1_0__ABG03235.1_1,GCA_000014185.1_0__ABG03235.1_0	Rubrobacter xylanophilus	373	III-B	Bacteria	136373	373373	5.1e-43,0	146.4,0	3.4e-47,0	7.1e-43,0	146,0	0,0	1,0	136,0	70,1	208373	70,0	208,0	0.98,0
GCA_000015805.1_0__ABO08705.1	Cas_APE2256,protein	PF09651.14,protein	CRISPR-associated protein (Cas_APE2256),protein	GCA_000015805.1_0	GCA_000015805.1_0__ABO08705.1_2,GCA_000015805.1_0__ABO08705.1_0	Pyrobaculum calidifontis	268	III-B	Archaea	136268	268268	4.4e-32,0	111,0	1e-35,0	2.1e-31,0	108.8,0	0,0	1,0	133,0	64,1	203268	64,0	206,0	0.89,0
GCA_000020485.1_0__ACL70260.1	Cas_APE2256,protein	PF09651.14,protein	CRISPR-associated protein (Cas_APE2256),protein	GCA_000020485.1_0	GCA_000020485.1_0__ACL70260.1_1,GCA_000020485.1_0__ACL70260.1_0	Halothermothrix orenii	404	III-B	Bacteria	136404	404404	1.1e-39,0	135.6,0	1e-43,0	2.1e-39,0	134.7,0	1.5,0	2,0	135,0	74,1	208404	73,0	209,0	0.96,0
GCA_000020525.1_0__ACF13410.1	Cas_APE2256,protein	PF09651.14,protein	CRISPR-associated protein (Cas_APE2256),protein	GCA_000020525.1_0	GCA_000020525.1_0__ACF13410.1_1,GCA_000020525.1_0__ACF13410.1_0	Chloroherpeton thalassium	462	III-B	Bacteria	136462	462462	4.1e-22,0	78.7,0	4.1e-26,0	8.6e-22,0	77.7,0	0,0	2,0	135,0	73,1	214462	72,0	215,0	0.88,0
GCA_000024285.1_1__ACV59309.1	Cas_APE2256,protein	PF09651.14,protein	CRISPR-associated protein (Cas_APE2256),protein	GCA_000024285.1_1	GCA_000024285.1_1__ACV59309.1_1,GCA_000024285.1_1__ACV59309.1_0	Alicyclobacillus acidocaldarius	364	III-B	Bacteria	136364	364364	8.9e-13,0	48.5,0	7.7e-17,0	1.6e-12,0	47.7,0	0,0	21,0	132,0	59,1	180364	44,0	185,0	0.77,0
GCA_000092945.1_2__ADG83312.1	Cas_APE2256,protein	PF09651.14,protein	CRISPR-associated protein (Cas_APE2256),protein	GCA_000092945.1_2	GCA_000092945.1_2__ADG83312.1_2,GCA_000092945.1_2__ADG83312.1_0	Thermincola potens	378	III-D	Bacteria	136378	378378	1.1e-36,0	125.9,0	1.3e-40,0	2.7e-36,0	124.7,0	0.1,0	2,0	136,0	69,1	204378	68,0	204,0	0.96,0
GCA_000145615.1_0__ADL68474.1	Cas_APE2256,protein	PF09651.14,protein	CRISPR-associated protein (Cas_APE2256),protein	GCA_000145615.1_0	GCA_000145615.1_0__ADL68474.1_1,GCA_000145615.1_0__ADL68474.1_0	Thermoanaerobacterium thermosaccharolyticum	404	III-B	Bacteria	136404	404404	3.2e-26,0	92.1,0	3e-30,0	6.3e-26,0	91.1,0	0.1,0	2,0	135,0	68,1	204404	67,0	205,0	0.84,0
GCA_000146065.1_1__CAO80727.1	Cas_APE2256,protein	PF09651.14,protein	CRISPR-associated protein (Cas_APE2256),protein	GCA_000146065.1_1	GCA_000146065.1_1__CAO80727.1_1,GCA_000146065.1_1__CAO80727.1_0	Candidatus Cloacimonas acidaminovorans	363	III-A	Bacteria	136363	363363	1.4e-28,0	99.7,0	1.1e-32,0	2.3e-28,0	99,0	0,0	2,0	136,0	64,1	198363	63,0	198,0	0.96,0
GCA_000147715.3_1__AFK07278.1	Cas_APE2256,protein	PF09651.14,protein	CRISPR-associated protein (Cas_APE2256),protein	GCA_000147715.3_1	GCA_000147715.3_1__AFK07278.1_1,GCA_000147715.3_1__AFK07278.1_0	Mesotoga prima	354	III-B	Bacteria	136354	354354	4.1e-28,0	98.2,0	3.1e-32,0	6.4e-28,0	97.6,0	0,0	2,0	135,0	27,1	162354	26,0	163,0	0.93,0
GCA_000166055.1_1__ADP71121.1	Cas_APE2256,protein	PF09651.14,protein	CRISPR-associated protein (Cas_APE2256),protein	GCA_000166055.1_1	GCA_000166055.1_1__ADP71121.1_1,GCA_000166055.1_1__ADP71121.1_0	Rhodomicrobium vannielii	360	III-D	Bacteria	136360	360360	9.2e-22,0	77.6,0	6.5e-26,0	1.4e-21,0	77.1,0	0,0	3,0	136,0	48,1	179360	46,0	179,0	0.94,0
GCA_000258425.1_0__AFH42068.1	Cas_APE2256,Cas_NE0113,protein	PF09651.14,PF09623.14,protein	CRISPR-associated protein (Cas_APE2256),CRISPR-associated protein NE0113 (Cas_NE0113),protein	GCA_000258425.1_0	GCA_000258425.1_0__AFH42068.1_1,GCA_000258425.1_0__AFH42068.1_1,GCA_000258425.1_0__AFH42068.1_0	Fervidicoccus fontis	247	III-B	Archaea	136209247	247247247	1e-31,0.00026,0	109.8,21.1,0	1.6e-35,8.8e-08,0	1.6e-31,0.00092,0	109.2,19.3,0	0.6,0.1,0	2,78,0	136,133,0	51,117,1	181169247	50,61,0	181,181,0	0.96,0.81,0
GCA_000281175.1_0__BAM01345.1	Cas_APE2256,protein	PF09651.14,protein	CRISPR-associated protein (Cas_APE2256),protein	GCA_000281175.1_0	GCA_000281175.1_0__BAM01345.1_1,GCA_000281175.1_0__BAM01345.1_0	Caldilinea aerophila	236	III-B	Bacteria	136236	236236	7.2e-17,0	61.8,0	6.1e-21,0	1.3e-16,0	61,0	0,0	73,0	136,0	1,1	64236	1,0	64,0	0.98,0
GCA_000316625.1_3__AFY44841.1	Cas_APE2256,protein	PF09651.14,protein	CRISPR-associated protein (Cas_APE2256),protein	GCA_000316625.1_3	GCA_000316625.1_3__AFY44841.1_1,GCA_000316625.1_3__AFY44841.1_0	Nostoc sp. PCC 7107	303	III-A	Bacteria	136303	303303	1.7e-21,0	76.7,0	1.4e-25,0	2.8e-21,0	76,0	0,0	3,0	135,0	50,1	176303	48,0	177,0	0.86,0
GCA_000316665.1_1__AFY57366.1	Cas_APE2256,protein	PF09651.14,protein	CRISPR-associated protein (Cas_APE2256),protein	GCA_000316665.1_1	GCA_000316665.1_1__AFY57366.1_1,GCA_000316665.1_1__AFY57366.1_0	Rivularia sp. PCC 7116	379	III-B	Bacteria	136379	379379	1.2e-35,0	122.5,0	1.3e-39,0	2.6e-35,0	121.5,0	0,0	1,0	136,0	71,1	209379	71,0	209,0	0.97,0
GCA_000317105.1_4__AFY80153.1	Cas_APE2256,protein	PF09651.14,protein	CRISPR-associated protein (Cas_APE2256),protein	GCA_000317105.1_4	GCA_000317105.1_4__AFY80153.1_1,GCA_000317105.1_4__AFY80153.1_0	Oscillatoria acuminata	377	III-D	Bacteria	136377	377377	1.3e-36,0	125.7,0	1.1e-40,0	2.2e-36,0	124.9,0	0,0	2,0	136,0	72,1	208377	71,0	208,0	0.97,0
GCA_000317475.1_2__AFZ07303.1	Cas_APE2256,protein	PF09651.14,protein	CRISPR-associated protein (Cas_APE2256),protein	GCA_000317475.1_2	GCA_000317475.1_2__AFZ07303.1_2,GCA_000317475.1_2__AFZ07303.1_0	Oscillatoria nigro_viridis	384	III-D	Bacteria	136384	384384	4.7e-36,0	123.9,0	1.3e-39,0	2.6e-35,0	121.5,0	0,0	1,0	136,0	71,1	207384	71,0	207,0	0.98,0
GCA_000317515.1_3__AFZ22173.1	Cas_APE2256,protein	PF09651.14,protein	CRISPR-associated protein (Cas_APE2256),protein	GCA_000317515.1_3	GCA_000317515.1_3__AFZ22173.1_1,GCA_000317515.1_3__AFZ22173.1_0	Allocoleopsis franciscana	373	III-D	Bacteria	136373	373373	2.9e-26,0	92.2,0	2e-30,0	4.3e-26,0	91.6,0	0,0	2,0	136,0	59,1	190373	58,0	190,0	0.95,0
GCA_000317635.1_0__AFZ43535.1	Cas_APE2256,protein	PF09651.14,protein	CRISPR-associated protein (Cas_APE2256),protein	GCA_000317635.1_0	GCA_000317635.1_0__AFZ43535.1_1,GCA_000317635.1_0__AFZ43535.1_0	Halothece sp. PCC 7418	371	III-B	Bacteria	136371	371371	5.9e-36,0	123.5,0	5e-40,0	1e-35,0	122.8,0	0,0	2,0	135,0	49,1	186371	48,0	187,0	0.94,0
GCA_000317675.1_3__AFZ52719.1	Cas_APE2256,protein	PF09651.14,protein	CRISPR-associated protein (Cas_APE2256),protein	GCA_000317675.1_3	GCA_000317675.1_3__AFZ52719.1_1,GCA_000317675.1_3__AFZ52719.1_0	Cyanobacterium aponinum	309	III-D	Bacteria	136309	309309	1.4e-20,0	73.8,0	1.2e-24,0	2.6e-20,0	72.9,0	0.4,0	4,0	135,0	59,1	183309	56,0	184,0	0.8,0
GCA_000317695.1_5__AFZ59584.1	Cas_APE2256,protein	PF09651.14,protein	CRISPR-associated protein (Cas_APE2256),protein	GCA_000317695.1_5	GCA_000317695.1_5__AFZ59584.1_2,GCA_000317695.1_5__AFZ59584.1_0	Anabaena cylindrica	375	III-D	Bacteria	136375	375375	9.7e-36,0	122.9,0	5.8e-39,0	6e-35,0	120.3,0	0,0	1,0	136,0	72,1	208375	72,0	208,0	0.97,0
GCA_000478825.2_0__AIE73559.1	Cas_APE2256,protein	PF09651.14,protein	CRISPR-associated protein (Cas_APE2256),protein	GCA_000478825.2_0	GCA_000478825.2_0__AIE73559.1_1,GCA_000478825.2_0__AIE73559.1_0	Synechocystis sp. PCC 6714	358	III-B	Bacteria	136358	358358	1.4e-30,0	106.2,0	2.1e-34,0	2.2e-30,0	105.5,0	0,0	2,0	136,0	43,1	172358	42,0	172,0	0.93,0
GCA_000484535.1_0__AGY58606.1	Cas_APE2256,protein	PF09651.14,protein	CRISPR-associated protein (Cas_APE2256),protein	GCA_000484535.1_0	GCA_000484535.1_0__AGY58606.1_1,GCA_000484535.1_0__AGY58606.1_0	NA	370	Unknown	NA	136370	370370	2.1e-31,0	108.8,0	1.7e-35,0	3.6e-31,0	108.1,0	0,0	3,0	135,0	51,1	186370	49,0	187,0	0.94,0
GCA_001189275.1_0__AKT34243.1	Cas_APE2256,protein	PF09651.14,protein	CRISPR-associated protein (Cas_APE2256),protein	GCA_001189275.1_0	GCA_001189275.1_0__AKT34243.1_1,GCA_001189275.1_0__AKT34243.1_0	Pyrobaculum sp. WP30	237	III-A	Archaea	136237	237237	2e-33,0	115.3,0	1.4e-37,0	2.9e-33,0	114.9,0	0,0	2,0	136,0	37,1	177237	36,0	177,0	0.9,0
GCA_001274575.1_0__ALA70698.1	Cas_APE2256,protein	PF09651.14,protein	CRISPR-associated protein (Cas_APE2256),protein	GCA_001274575.1_0	GCA_001274575.1_0__ALA70698.1_1,GCA_001274575.1_0__ALA70698.1_0	Geobacillus stearothermophilus	398	III-B	Bacteria	136398	398398	3.7e-14,0	53,0	4.4e-18,0	9.1e-14,0	51.7,0	0,0	2,0	135,0	68,1	199398	67,0	200,0	0.93,0
GCA_001295365.1_0__ALF10766.1	Cas_APE2256,protein	PF09651.14,protein	CRISPR-associated protein (Cas_APE2256),protein	GCA_001295365.1_0	GCA_001295365.1_0__ALF10766.1_1,GCA_001295365.1_0__ALF10766.1_0	Parageobacillus thermoglucosidasius	399	III-B	Bacteria	136399	399399	2.4e-13,0	50.3,0	3.3e-17,0	6.9e-13,0	48.9,0	0,0	2,0	135,0	69,1	200399	68,0	201,0	0.92,0
GCA_001610855.1_1__AMV26284.1	Cas_APE2256,protein	PF09651.14,protein	CRISPR-associated protein (Cas_APE2256),protein	GCA_001610855.1_1	GCA_001610855.1_1__AMV26284.1_1,GCA_001610855.1_1__AMV26284.1_0	Gemmata sp. SH_PL17	362	III-A	Bacteria	136362	362362	1.5e-31,0	109.3,0	1.8e-35,0	3.6e-31,0	108,0	0,0	3,0	136,0	49,1	182362	47,0	182,0	0.93,0
GCA_001729945.1_1__AOQ22949.1	Cas_APE2256,protein	PF09651.14,protein	CRISPR-associated protein (Cas_APE2256),protein	GCA_001729945.1_1	GCA_001729945.1_1__AOQ22949.1_1,GCA_001729945.1_1__AOQ22949.1_0	Moorella thermoacetica	385	III-B	Bacteria	136385	385385	9.7e-25,0	87.2,0	1.6e-28,0	3.4e-24,0	85.5,0	0,0	2,0	135,0	50,1	182385	49,0	183,0	0.87,0
GCA_001941365.1_0__APT73029.1	Cas_APE2256,protein	PF09651.14,protein	CRISPR-associated protein (Cas_APE2256),protein	GCA_001941365.1_0	GCA_001941365.1_0__APT73029.1_1,GCA_001941365.1_0__APT73029.1_0	Thermosipho sp. 1063	370	III-B	Bacteria	136370	370370	4.3e-27,0	94.9,0	4.1e-31,0	8.5e-27,0	93.9,0	1.6,0	2,0	135,0	64,1	195370	63,0	196,0	0.88,0
GCA_001941365.1_3__APT73088.1	Cas_APE2256,protein	PF09651.14,protein	CRISPR-associated protein (Cas_APE2256),protein	GCA_001941365.1_3	GCA_001941365.1_3__APT73088.1_1,GCA_001941365.1_3__APT73088.1_0	Thermosipho sp. 1063	371	III-A	Bacteria	136371	371371	5.3e-31,0	107.5,0	5.1e-35,0	1.1e-30,0	106.5,0	0,0	2,0	133,0	51,1	184371	50,0	188,0	0.93,0
GCA_002005165.1_0__AQS56076.1	Cas_APE2256,protein	PF09651.14,protein	CRISPR-associated protein (Cas_APE2256),protein	GCA_002005165.1_0	GCA_002005165.1_0__AQS56076.1_1,GCA_002005165.1_0__AQS56076.1_0	Novibacillus thermophilus	407	III-B	Bacteria	136407	407407	9.7e-13,0	48.4,0	8.1e-17,0	1.7e-12,0	47.6,0	0,0	2,0	134,0	71,1	203407	70,0	205,0	0.86,0
GCA_002949735.1_5__AVH68235.1	Cas_APE2256,protein	PF09651.14,protein	CRISPR-associated protein (Cas_APE2256),protein	GCA_002949735.1_5	GCA_002949735.1_5__AVH68235.1_1,GCA_002949735.1_5__AVH68235.1_0	Nostoc sp. 'Peltigera membranacea cyanobiont' N6	377	III-B	Bacteria	136377	377377	3e-35,0	121.3,0	2.2e-39,0	4.7e-35,0	120.7,0	0,0	1,0	136,0	71,1	209377	71,0	209,0	0.97,0
GCA_003054475.1_0__AVZ31152.1	Cas_APE2256,protein	PF09651.14,protein	CRISPR-associated protein (Cas_APE2256),protein	GCA_003054475.1_0	GCA_003054475.1_0__AVZ31152.1_1,GCA_003054475.1_0__AVZ31152.1_0	Nodularia spumigena	377	III-A	Bacteria	136377	377377	1.1e-24,0	87.1,0	8e-29,0	1.7e-24,0	86.5,0	0,0	2,0	136,0	63,1	194377	62,0	194,0	0.95,0
GCA_003054475.1_10__AVZ31152.1	Cas_APE2256,protein	PF09651.14,protein	CRISPR-associated protein (Cas_APE2256),protein	GCA_003054475.1_10	GCA_003054475.1_10__AVZ31152.1_1,GCA_003054475.1_10__AVZ31152.1_0	NA	377	Unknown	NA	136377	377377	1.1e-24,0	87.1,0	8e-29,0	1.7e-24,0	86.5,0	0,0	2,0	136,0	63,1	194377	62,0	194,0	0.95,0
GCA_003574835.2_3__UOE21425.1	protein	protein	protein	GCA_003574835.2_3	GCA_003574835.2_3__UOE21425.1_0	Thermobifida halotolerans	315	III-B	Bacteria	315	315	0	0	0	0	0	0	0	0	1	315	0	0	0
GCA_003574835.2_6__UOE19090.1	protein	protein	protein	GCA_003574835.2_6	GCA_003574835.2_6__UOE19090.1_0	Thermobifida halotolerans	323	III-B	Bacteria	323	323	0	0	0	0	0	0	0	0	1	323	0	0	0
GCA_003711225.1_1__AYQ36637.1	Cas_APE2256,protein	PF09651.14,protein	CRISPR-associated protein (Cas_APE2256),protein	GCA_003711225.1_1	GCA_003711225.1_1__AYQ36637.1_1,GCA_003711225.1_1__AYQ36637.1_0	Runella sp. SP2	359	III-B	Bacteria	136359	359359	3.9e-21,0	75.6,0	2.9e-24,0	3e-20,0	72.7,0	0.1,0	23,0	133,0	9,1	120359	2,0	123,0	0.91,0
GCA_003966895.1_1__BBB92063.1	Cas_APE2256,protein	PF09651.14,protein	CRISPR-associated protein (Cas_APE2256),protein	GCA_003966895.1_1	GCA_003966895.1_1__BBB92063.1_1,GCA_003966895.1_1__BBB92063.1_0	Methylomusa anaerophila	383	III-B	Bacteria	136383	383383	7.8e-23,0	81.1,0	7e-27,0	1.5e-22,0	80.2,0	0,0	3,0	135,0	61,1	196383	59,0	197,0	0.91,0
GCA_006016075.1_0__QCX34073.1	Cas_APE2256,protein	PF09651.14,protein	CRISPR-associated protein (Cas_APE2256),protein	GCA_006016075.1_0	GCA_006016075.1_0__QCX34073.1_1,GCA_006016075.1_0__QCX34073.1_0	Caloramator sp. E03	394	III-A	Bacteria	136394	394394	2.3e-15,0	56.9,0	2.1e-19,0	4.4e-15,0	56,0	0.1,0	1,0	135,0	63,1	196394	63,0	197,0	0.91,0
GCA_007164525.1_0__BBL80785.1	Cas_APE2256,protein	PF09651.14,protein	CRISPR-associated protein (Cas_APE2256),protein	GCA_007164525.1_0	GCA_007164525.1_0__BBL80785.1_1,GCA_007164525.1_0__BBL80785.1_0	Rubrobacter xylanophilus	375	III-B	Bacteria	136375	375375	4e-38,0	130.6,0	3.4e-42,0	7.1e-38,0	129.8,0	0,0	2,0	136,0	73,1	210375	72,0	210,0	0.98,0
GCA_007904085.1_3__QDZ41417.1	Cas_APE2256,protein	PF09651.14,protein	CRISPR-associated protein (Cas_APE2256),protein	GCA_007904085.1_3	GCA_007904085.1_3__QDZ41417.1_1,GCA_007904085.1_3__QDZ41417.1_0	Euhalothece natronophila	369	III-B	Bacteria	136369	369369	9.8e-35,0	119.6,0	6.9e-39,0	1.4e-34,0	119.1,0	0,0	1,0	136,0	67,1	203369	67,0	203,0	0.97,0
GCA_009601705.1_2__QGA53830.1	Cas_APE2256,protein	PF09651.14,protein	CRISPR-associated protein (Cas_APE2256),protein	GCA_009601705.1_2	GCA_009601705.1_2__QGA53830.1_1,GCA_009601705.1_2__QGA53830.1_0	Sulfolobus sp. E5_1_F	277	III-B	Archaea	136277	277277	6e-29,0	100.9,0	1.6e-32,0	1.1e-28,0	100,0	0.1,0	2,0	135,0	70,1	202277	69,0	203,0	0.92,0
GCA_009664085.1_0__QGU32425.1	Cas_APE2256,protein	PF09651.14,protein	CRISPR-associated protein (Cas_APE2256),protein	GCA_009664085.1_0	GCA_009664085.1_0__QGU32425.1_1,GCA_009664085.1_0__QGU32425.1_0	Thermochromatium tepidum	381	III-A	Bacteria	136381	381381	1.6e-24,0	86.6,0	1.1e-28,0	2.3e-24,0	86,0	0,0	2,0	135,0	59,1	189381	58,0	190,0	0.92,0
GCA_011404955.1_0__BBU38484.1	Cas_APE2256,protein	PF09651.14,protein	CRISPR-associated protein (Cas_APE2256),protein	GCA_011404955.1_0	GCA_011404955.1_0__BBU38484.1_1,GCA_011404955.1_0__BBU38484.1_0	Aeribacillus pallidus	382	III-A	Bacteria	136382	382382	3.1e-12,0	46.7,0	7.5e-16,0	1.6e-11,0	44.5,0	0,0	2,0	135,0	67,1	198382	66,0	199,0	0.89,0
GCA_011405175.1_0__BBW98374.1	Cas_APE2256,protein	PF09651.14,protein	CRISPR-associated protein (Cas_APE2256),protein	GCA_011405175.1_0	GCA_011405175.1_0__BBW98374.1_1,GCA_011405175.1_0__BBW98374.1_0	Geobacillus subterraneus	400	III-B	Bacteria	136400	400400	2.5e-15,0	56.8,0	3.4e-19,0	7.2e-15,0	55.3,0	0,0	2,0	135,0	69,1	200400	68,0	201,0	0.93,0
GCA_011405175.1_1__BBW96408.1	Cas_APE2256,protein	PF09651.14,protein	CRISPR-associated protein (Cas_APE2256),protein	GCA_011405175.1_1	GCA_011405175.1_1__BBW96408.1_1,GCA_011405175.1_1__BBW96408.1_0	Geobacillus subterraneus	332	III-B	Bacteria	136332	332332	1.9e-14,0	53.9,0	2.2e-18,0	4.6e-14,0	52.7,0	0.1,0	29,0	125,0	2,1	95332	1,0	102,0	0.94,0
GCA_012516315.1_7__QJB25805.1	Cas_APE2256,protein	PF09651.14,protein	CRISPR-associated protein (Cas_APE2256),protein	GCA_012516315.1_7	GCA_012516315.1_7__QJB25805.1_1,GCA_012516315.1_7__QJB25805.1_0	Limnospira fusiformis	366	III-D	Bacteria	136366	366366	1.5e-34,0	119,0	1.4e-38,0	2.9e-34,0	118.1,0	0,0	2,0	135,0	50,1	187366	49,0	188,0	0.94,0
GCA_014489415.1_0__QNP30930.1	Cas_APE2256,protein	PF09651.14,protein	CRISPR-associated protein (Cas_APE2256),protein	GCA_014489415.1_0	GCA_014489415.1_0__QNP30930.1_1,GCA_014489415.1_0__QNP30930.1_0	Cylindrospermopsis curvispora	371	III-B	Bacteria	136371	371371	8.6e-24,0	84.2,0	2.3e-27,0	4.8e-23,0	81.7,0	0,0	2,0	136,0	56,1	187371	55,0	187,0	0.92,0
GCA_014489415.1_1__QNP29105.1	Cas_APE2256,protein	PF09651.14,protein	CRISPR-associated protein (Cas_APE2256),protein	GCA_014489415.1_1	GCA_014489415.1_1__QNP29105.1_1,GCA_014489415.1_1__QNP29105.1_0	Cylindrospermopsis curvispora	368	III-B	Bacteria	136368	368368	1.3e-35,0	122.4,0	9e-40,0	1.9e-35,0	121.9,0	0,0	2,0	136,0	69,1	203368	68,0	203,0	0.99,0
GCA_014701195.1_0__BBE31752.1	Cas_APE2256,protein	PF09651.14,protein	CRISPR-associated protein (Cas_APE2256),protein	GCA_014701195.1_0	GCA_014701195.1_0__BBE31752.1_1,GCA_014701195.1_0__BBE31752.1_0	Tepiditoga spiralis	406	III-B	Bacteria	136406	406406	2.5e-33,0	115,0	6.9e-37,0	1.4e-32,0	112.6,0	0.1,0	1,0	136,0	45,1	182406	45,0	182,0	0.94,0
GCA_016700115.1_0__QQS27999.1	Cas_APE2256,protein	PF09651.14,protein	CRISPR-associated protein (Cas_APE2256),protein	GCA_016700115.1_0	GCA_016700115.1_0__QQS27999.1_1,GCA_016700115.1_0__QQS27999.1_0	Sphingobacteriales bacterium	476	III-B	Bacteria	136476	476476	2.3e-20,0	73.1,0	3.9e-24,0	8.1e-20,0	71.3,0	0,0	2,0	132,0	95,1	232476	94,0	238,0	0.85,0
GCA_016700195.1_1__QQS46600.1	Cas_APE2256,protein	PF09651.14,protein	CRISPR-associated protein (Cas_APE2256),protein	GCA_016700195.1_1	GCA_016700195.1_1__QQS46600.1_1,GCA_016700195.1_1__QQS46600.1_0	Acidobacteriota bacterium	271	III-D	Bacteria	136271	271271	3.6e-16,0	59.5,0	7.3e-20,0	1.5e-15,0	57.5,0	0,0	3,0	134,0	85,1	221271	83,0	223,0	0.88,0
GCA_016745315.2_7__QQW27059.1	Cas_APE2256,protein	PF09651.14,protein	CRISPR-associated protein (Cas_APE2256),protein	GCA_016745315.2_7	GCA_016745315.2_7__QQW27059.1_1,GCA_016745315.2_7__QQW27059.1_0	Arthrospira sp. PCC 9108	374	III-D	Bacteria	136374	374374	5.4e-34,0	117.2,0	4e-38,0	8.3e-34,0	116.6,0	0,0	1,0	136,0	71,1	208374	71,0	208,0	0.97,0
GCA_016887485.1_0__QRN84304.1	Cas_APE2256,protein	PF09651.14,protein	CRISPR-associated protein (Cas_APE2256),protein	GCA_016887485.1_0	GCA_016887485.1_0__QRN84304.1_1,GCA_016887485.1_0__QRN84304.1_0	Chloroflexota bacterium	274	III-B	Bacteria	136274	274274	1.6e-14,0	54.2,0	1.1e-18,0	2.3e-14,0	53.6,0	0,0	3,0	128,0	83,1	219274	81,0	242,0	0.82,0
GCA_017301615.1_2__QSQ07882.1	Cas_APE2256,DUF4143,protein	PF09651.14,PF13635.10,protein	CRISPR-associated protein (Cas_APE2256),Domain of unknown function (DUF4143),protein	GCA_017301615.1_2	GCA_017301615.1_2__QSQ07882.1_1,GCA_017301615.1_2__QSQ07882.1_1,GCA_017301615.1_2__QSQ07882.1_0	Koleobacter methoxysyntrophicus	444	III-B	Bacteria	136120444	444444444	2.2e-23,3e-04,0	82.9,21,0	6e-27,6.5e-08,0	6.2e-23,0.00068,0	81.4,19.8,0	0.1,0.5,0	2,47,0	136,118,0	61,261,1	198339444	60,213,0	198,341,0	0.87,0.69,0
GCA_017357865.1_1__QSZ27586.1	Cas_APE2256,protein	PF09651.14,protein	CRISPR-associated protein (Cas_APE2256),protein	GCA_017357865.1_1	GCA_017357865.1_1__QSZ27586.1_1,GCA_017357865.1_1__QSZ27586.1_0	Aceticella autotrophica	408	III-B	Bacteria	136408	408408	3.6e-30,0	104.8,0	7.6e-34,0	7.9e-30,0	103.7,0	0.1,0	2,0	135,0	67,1	206408	66,0	207,0	0.96,0
GCA_017377355.1_3__QTA80245.1	Cas_APE2256,protein	PF09651.14,protein	CRISPR-associated protein (Cas_APE2256),protein	GCA_017377355.1_3	GCA_017377355.1_3__QTA80245.1_1,GCA_017377355.1_3__QTA80245.1_0	Desulfonema limicola	369	III-B	Bacteria	136369	369369	4.4e-33,0	114.3,0	6.5e-37,0	6.7e-33,0	113.7,0	0,0	2,0	136,0	68,1	204369	67,0	204,0	0.96,0
GCA_017377355.1_4__QTA80264.1	Cas_APE2256,protein	PF09651.14,protein	CRISPR-associated protein (Cas_APE2256),protein	GCA_017377355.1_4	GCA_017377355.1_4__QTA80264.1_2,GCA_017377355.1_4__QTA80264.1_0	Desulfonema limicola	743	III-B	Bacteria	136743	743743	2.2e-24,0	86.1,0	2.8e-28,0	5.9e-24,0	84.7,0	0,0	2,0	136,0	69,1	205743	68,0	205,0	0.93,0
GCA_017526105.1_0__QTD99991.1	Cas_APE2256,protein	PF09651.14,protein	CRISPR-associated protein (Cas_APE2256),protein	GCA_017526105.1_0	GCA_017526105.1_0__QTD99991.1_1,GCA_017526105.1_0__QTD99991.1_0	Streptomyces cyanogenus	316	III-B	Bacteria	136316	316316	8.7e-06,0	25.9,0	2.1e-09,0	4.3e-05,0	23.6,0	0,0	3,0	111,0	87,1	219316	85,0	227,0	0.84,0
GCA_018409545.1_1__BCU08373.1	Cas_APE2256,protein	PF09651.14,protein	CRISPR-associated protein (Cas_APE2256),protein	GCA_018409545.1_1	GCA_018409545.1_1__BCU08373.1_1,GCA_018409545.1_1__BCU08373.1_0	Allochromatium tepidum	380	III-B	Bacteria	136380	380380	1.5e-24,0	86.7,0	1.1e-28,0	2.2e-24,0	86.1,0	0,0	2,0	135,0	58,1	188380	57,0	189,0	0.91,0
GCA_019175305.1_3__QXJ35134.1	Cas_APE2256,Cas_Cas02710,protein	PF09651.14,PF09670.14,protein	CRISPR-associated protein (Cas_APE2256),CRISPR-associated protein (Cas_Cas02710),protein	GCA_019175305.1_3	GCA_019175305.1_3__QXJ35134.1_1,GCA_019175305.1_3__QXJ35134.1_1,GCA_019175305.1_3__QXJ35134.1_0	Saccharolobus shibatae	321	III-A	Archaea	136378321	321321321	4.8e-35,0.00054,0	120.6,19.1,0	1.2e-38,1.4e-07,0	8.5e-35,0.00094,0	119.8,18.3,0	0.1,0,0	1,6,0	135,99,0	67,82,1	201187321	67,78,0	202,195,0	0.96,0.81,0
GCA_019645935.1_2__QZA32478.1	Cas_APE2256,protein	PF09651.14,protein	CRISPR-associated protein (Cas_APE2256),protein	GCA_019645935.1_2	GCA_019645935.1_2__QZA32478.1_1,GCA_019645935.1_2__QZA32478.1_0	NA	367	Unknown	NA	136367	367367	1e-30,0	106.6,0	8.2e-35,0	1.7e-30,0	105.9,0	0,0	2,0	136,0	64,1	201367	63,0	201,0	0.96,0
GCA_019924095.1_0__UAJ74653.1	Cas_APE2256,protein	PF09651.14,protein	CRISPR-associated protein (Cas_APE2256),protein	GCA_019924095.1_0	GCA_019924095.1_0__UAJ74653.1_1,GCA_019924095.1_0__UAJ74653.1_0	Synechocystis sp. PCC 7339	381	III-B	Bacteria	136381	381381	1.9e-32,0	112.2,0	1.8e-36,0	3.8e-32,0	111.2,0	0,0	1,0	136,0	71,1	208381	71,0	208,0	0.96,0
GCA_020386575.1_2__UCJ11086.1	Cas_APE2256,protein	PF09651.14,protein	CRISPR-associated protein (Cas_APE2256),protein	GCA_020386575.1_2	GCA_020386575.1_2__UCJ11086.1_1,GCA_020386575.1_2__UCJ11086.1_0	Phormidium sp. PBR_2020	372	III-D	Bacteria	136372	372372	1.7e-23,0	83.2,0	1.1e-27,0	2.4e-23,0	82.7,0	0,0	2,0	136,0	59,1	188372	58,0	188,0	0.93,0
GCA_022206215.1_0__WAS05243.1	Cas_APE2256,protein	PF09651.14,protein	CRISPR-associated protein (Cas_APE2256),protein	GCA_022206215.1_0	GCA_022206215.1_0__WAS05243.1_1,GCA_022206215.1_0__WAS05243.1_0	Gloeomargaritales cyanobacterium VI4D9	369	III-B	Bacteria	136369	369369	3.1e-34,0	118,0	2.5e-38,0	5.1e-34,0	117.3,0	0,0	2,0	136,0	67,1	202369	66,0	202,0	0.96,0
GCA_022376295.1_1__ULP71406.1	Cas_APE2256,protein	PF09651.14,protein	CRISPR-associated protein (Cas_APE2256),protein	GCA_022376295.1_1	GCA_022376295.1_1__ULP71406.1_1,GCA_022376295.1_1__ULP71406.1_0	Nodularia sphaerocarpa	303	III-A	Bacteria	136303	303303	9.7e-21,0	74.3,0	7.7e-25,0	1.6e-20,0	73.6,0	0,0	3,0	135,0	50,1	176303	48,0	177,0	0.83,0
GCA_022558445.1_0__UNC93177.1	Cas_APE2256,protein	PF09651.14,protein	CRISPR-associated protein (Cas_APE2256),protein	GCA_022558445.1_0	GCA_022558445.1_0__UNC93177.1_1,GCA_022558445.1_0__UNC93177.1_0	Candidatus Contubernalis alkalaceticum	377	III-B	Bacteria	136377	377377	5.5e-32,0	110.7,0	5.1e-36,0	1.1e-31,0	109.8,0	0,0	1,0	136,0	65,1	206377	65,0	206,0	0.93,0
GCA_024584745.1_4__UUO16832.1	Cas_APE2256,protein	PF09651.14,protein	CRISPR-associated protein (Cas_APE2256),protein	GCA_024584745.1_4	GCA_024584745.1_4__UUO16832.1_2,GCA_024584745.1_4__UUO16832.1_0	Dolichospermum heterosporum	378	III-D	Bacteria	136378	378378	2.5e-36,0	124.7,0	7.6e-40,0	1.6e-35,0	122.2,0	0,0	1,0	136,0	72,1	208378	72,0	208,0	0.98,0
GCA_025998615.1_1__BCW93616.1	Cas_APE2256,protein	PF09651.14,protein	CRISPR-associated protein (Cas_APE2256),protein	GCA_025998615.1_1	GCA_025998615.1_1__BCW93616.1_1,GCA_025998615.1_1__BCW93616.1_0	Thermoanaerobaculum sp.	290	III-B	Bacteria	136290	290290	8.2e-28,0	97.2,0	7.5e-32,0	1.6e-27,0	96.3,0	0,0	3,0	136,0	77,1	210290	75,0	210,0	0.95,0
GCA_025998755.1_0__BCW98130.1	Cas_APE2256,protein	PF09651.14,protein	CRISPR-associated protein (Cas_APE2256),protein	GCA_025998755.1_0	GCA_025998755.1_0__BCW98130.1_1,GCA_025998755.1_0__BCW98130.1_0	Armatimonadota bacterium	363	III-B	Bacteria	136363	363363	4e-27,0	95,0	6.1e-31,0	1.3e-26,0	93.3,0	0,0	2,0	136,0	57,1	187363	56,0	187,0	0.94,0
GCA_025998955.1_0__BCX02773.1	Cas_APE2256,protein	PF09651.14,protein	CRISPR-associated protein (Cas_APE2256),protein	GCA_025998955.1_0	GCA_025998955.1_0__BCX02773.1_1,GCA_025998955.1_0__BCX02773.1_0	Candidatus Roseilinea sp.	377	III-B	Bacteria	136377	377377	2e-36,0	125.1,0	1.4e-40,0	2.9e-36,0	124.6,0	0,0	1,0	136,0	69,1	205377	69,0	205,0	0.98,0
GCA_026240795.1_0__UZQ83704.1	Cas_APE2256,protein	PF09651.14,protein	CRISPR-associated protein (Cas_APE2256),protein	GCA_026240795.1_0	GCA_026240795.1_0__UZQ83704.1_1,GCA_026240795.1_0__UZQ83704.1_0	Thermoanaerobacter sp. RKWS2	332	III-B	Bacteria	136332	332332	1.5e-24,0	86.7,0	1.3e-28,0	2.7e-24,0	85.8,0	0.1,0	3,0	135,0	17,1	150332	15,0	151,0	0.88,0
GCA_030376845.1_1__WJQ13227.1	Cas_APE2256,protein	PF09651.14,protein	CRISPR-associated protein (Cas_APE2256),protein	GCA_030376845.1_1	GCA_030376845.1_1__WJQ13227.1_1,GCA_030376845.1_1__WJQ13227.1_0	Geobacillus stearothermophilus	332	III-D	Bacteria	136332	332332	2e-19,0	70,0	1.4e-22,0	1e-18,0	67.8,0	0,0	5,0	127,0	99,1	227332	95,0	241,0	0.8,0
GCA_030583645.1_3__WKZ17495.1	Cas_APE2256,protein	PF09651.14,protein	CRISPR-associated protein (Cas_APE2256),protein	GCA_030583645.1_3	GCA_030583645.1_3__WKZ17495.1_1,GCA_030583645.1_3__WKZ17495.1_0	Candidatus Jettenia sp. CY_1	746	III-B	Bacteria	136746	746746	1.2e-23,0	83.7,0	1.4e-27,0	3e-23,0	82.4,0	0,0	2,0	135,0	71,1	206746	70,0	207,0	0.95,0
GCA_030583645.1_4__WKZ18783.1	Cas_APE2256,protein	PF09651.14,protein	CRISPR-associated protein (Cas_APE2256),protein	GCA_030583645.1_4	GCA_030583645.1_4__WKZ18783.1_1,GCA_030583645.1_4__WKZ18783.1_0	Candidatus Jettenia sp. CY_1	356	III-A	Bacteria	136356	356356	1.5e-26,0	93.1,0	2.5e-30,0	5.1e-26,0	91.4,0	0,0	2,0	135,0	51,1	181356	50,0	182,0	0.9,0
GCA_030908405.1_1__WMI71198.1	Cas_APE2256,protein	PF09651.14,protein	CRISPR-associated protein (Cas_APE2256),protein	GCA_030908405.1_1	GCA_030908405.1_1__WMI71198.1_1,GCA_030908405.1_1__WMI71198.1_0	Aminobacterium sp. MB27_C1	759	III-B	Bacteria	136759	759759	2.4e-12,0	47.1,0	6.7e-15,0	2.8e-11,0	43.7,0	0,0	4,0	133,0	100,1	244759	97,0	249,0	0.83,0
GCA_902729405.1_0__CAA7602814.1	Cas_APE2256,protein	PF09651.14,protein	CRISPR-associated protein (Cas_APE2256),protein	GCA_902729405.1_0	GCA_902729405.1_0__CAA7602814.1_1,GCA_902729405.1_0__CAA7602814.1_0	Acididesulfobacillus acetoxydans	394	III-B	Bacteria	136394	394394	2.4e-24,0	86,0	2.7e-28,0	5.6e-24,0	84.8,0	0,0	2,0	135,0	61,1	199394	60,0	200,0	0.88,0
GCA_902809825.1_2__CAB1127872.1	Cas_APE2256,protein	PF09651.14,protein	CRISPR-associated protein (Cas_APE2256),protein	GCA_902809825.1_2	GCA_902809825.1_2__CAB1127872.1_1,GCA_902809825.1_2__CAB1127872.1_0	Candidatus Hydrogenisulfobacillus filiaventi	376	III-B	Bacteria	136376	376376	3e-28,0	98.6,0	2.4e-32,0	5.1e-28,0	97.9,0	0,0	2,0	136,0	66,1	203376	65,0	203,0	0.94,0
GCF_000007185.1_1__WP_011019661.1	Cas_APE2256,protein	PF09651.14,protein	CRISPR-associated protein (Cas_APE2256),protein	GCF_000007185.1_1	GCF_000007185.1_1__WP_011019661.1_2,GCF_000007185.1_1__WP_011019661.1_0	Methanopyrus kandleri	396	III-B	Archaea	136396	396396	4.6e-37,0	127.2,0	1.3e-40,0	2.6e-36,0	124.7,0	0,0	1,0	135,0	58,1	191396	58,0	192,0	0.93,0
GCF_000013205.1_2__WP_011429760.1	Cas_APE2256,protein	PF09651.14,protein	CRISPR-associated protein (Cas_APE2256),protein	GCF_000013205.1_2	GCF_000013205.1_2__WP_011429760.1_1,GCF_000013205.1_2__WP_011429760.1_0	Synechococcus sp. JA_3_3Ab	298	III-D	Bacteria	136298	298298	2.6e-19,0	69.7,0	1.9e-23,0	3.9e-19,0	69.1,0	0,0	3,0	136,0	50,1	175298	48,0	175,0	0.86,0
GCF_000013225.1_1__WP_011432234.1	Cas_APE2256,protein	PF09651.14,protein	CRISPR-associated protein (Cas_APE2256),protein	GCF_000013225.1_1	GCF_000013225.1_1__WP_011432234.1_1,GCF_000013225.1_1__WP_011432234.1_0	Synechococcus sp. JA_2_3B'a(2_13)	298	III-D	Bacteria	136298	298298	1.1e-19,0	70.8,0	8.1e-24,0	1.7e-19,0	70.3,0	0,0	3,0	135,0	50,1	174298	48,0	175,0	0.83,0
GCF_000018305.1_0__WP_012186552.1	Cas_APE2256,protein	PF09651.14,protein	CRISPR-associated protein (Cas_APE2256),protein	GCF_000018305.1_0	GCF_000018305.1_0__WP_012186552.1_1,GCF_000018305.1_0__WP_012186552.1_0	Caldivirga maquilingensis	298	III-B	Archaea	136298	298298	6.1e-41,0	139.7,0	5.2e-45,0	1.1e-40,0	138.9,0	0,0	2,0	136,0	87,1	236298	86,0	236,0	0.93,0
GCF_000018405.1_0__WP_012174173.1	Cas_APE2256,protein	PF09651.14,protein	CRISPR-associated protein (Cas_APE2256),protein	GCF_000018405.1_0	GCF_000018405.1_0__WP_012174173.1_1,GCF_000018405.1_0__WP_012174173.1_0	Desulfosudis oleivorans	368	III-A	Bacteria	136368	368368	1.3e-40,0	138.6,0	8.8e-45,0	1.8e-40,0	138.2,0	0,0	3,0	135,0	51,1	187368	49,0	188,0	0.97,0
GCF_000020905.1_0__WP_052290766.1	Cas_APE2256,protein	PF09651.14,protein	CRISPR-associated protein (Cas_APE2256),protein	GCF_000020905.1_0	GCF_000020905.1_0__WP_052290766.1_1,GCF_000020905.1_0__WP_052290766.1_0	Desulfurococcus amylolyticus	279	III-B	Archaea	136279	279279	1.2e-29,0	103.2,0	8.3e-34,0	1.7e-29,0	102.6,0	0,0	1,0	135,0	77,1	225279	77,0	226,0	0.92,0
GCF_000022405.1_4__WP_012710951.1	Cas_APE2256,protein	PF09651.14,protein	CRISPR-associated protein (Cas_APE2256),protein	GCF_000022405.1_4	GCF_000022405.1_4__WP_012710951.1_1,GCF_000022405.1_4__WP_012710951.1_0	NA	318	Unknown	NA	136318	318318	6e-31,0	107.3,0	1.1e-34,0	1.1e-30,0	106.5,0	0.1,0	2,0	135,0	68,1	201318	67,0	202,0	0.91,0
GCF_000022425.1_3__WP_012718671.1	Cas_APE2256,protein	PF09651.14,protein	CRISPR-associated protein (Cas_APE2256),protein	GCF_000022425.1_3	GCF_000022425.1_3__WP_012718671.1_1,GCF_000022425.1_3__WP_012718671.1_0	NA	318	Unknown	NA	136318	318318	1.2e-30,0	106.4,0	1e-34,0	2.1e-30,0	105.6,0	0.2,0	2,0	135,0	68,1	201318	67,0	202,0	0.91,0
GCF_000022445.1_1__WP_012735772.1	Cas_APE2256,protein	PF09651.14,protein	CRISPR-associated protein (Cas_APE2256),protein	GCF_000022445.1_1	GCF_000022445.1_1__WP_012735772.1_1,GCF_000022445.1_1__WP_012735772.1_0	Sulfolobus islandicus	267	III-B	Archaea	136267	267267	8.1e-31,0	106.9,0	6.1e-35,0	1.3e-30,0	106.3,0	0.1,0	2,0	135,0	68,1	201267	67,0	202,0	0.91,0
GCF_000024425.1_2__WP_013013743.1	Cas_APE2256,protein	PF09651.14,protein	CRISPR-associated protein (Cas_APE2256),protein	GCF_000024425.1_2	GCF_000024425.1_2__WP_013013743.1_1,GCF_000024425.1_2__WP_013013743.1_0	NA	354	Unknown	NA	136354	354354	7.8e-30,0	103.7,0	1.8e-33,0	1.3e-29,0	103,0	0.1,0	1,0	135,0	39,1	168354	39,0	169,0	0.97,0
GCF_000025485.1_1__WP_012972290.1	Cas_APE2256,protein	PF09651.14,protein	CRISPR-associated protein (Cas_APE2256),protein	GCF_000025485.1_1	GCF_000025485.1_1__WP_012972290.1_1,GCF_000025485.1_1__WP_012972290.1_0	Allochromatium vinosum	381	III-B	Bacteria	136381	381381	3.4e-23,0	82.2,0	2.5e-27,0	5.1e-23,0	81.7,0	0,0	2,0	135,0	59,1	189381	58,0	190,0	0.91,0
GCF_000092125.1_0__WP_013159700.1	Cas_APE2256,protein	PF09651.14,protein	CRISPR-associated protein (Cas_APE2256),protein	GCF_000092125.1_0	GCF_000092125.1_0__WP_013159700.1_1,GCF_000092125.1_0__WP_013159700.1_0	NA	348	Unknown	NA	136348	348348	6.1e-34,0	117,0	4.3e-38,0	8.9e-34,0	116.5,0	0,0	2,0	135,0	40,1	168348	39,0	169,0	0.97,0
GCF_000092425.1_1__WP_013178156.1	Cas_APE2256,protein	PF09651.14,protein	CRISPR-associated protein (Cas_APE2256),protein	GCF_000092425.1_1	GCF_000092425.1_1__WP_013178156.1_1,GCF_000092425.1_1__WP_013178156.1_0	NA	347	Unknown	NA	136347	347347	9.4e-34,0	116.4,0	7.1e-38,0	1.5e-33,0	115.8,0	0,0	2,0	135,0	40,1	168347	39,0	169,0	0.96,0
GCF_000172155.1_1__WP_009960610.1	Cas_APE2256,protein	PF09651.14,protein	CRISPR-associated protein (Cas_APE2256),protein	GCF_000172155.1_1	GCF_000172155.1_1__WP_009960610.1_1,GCF_000172155.1_1__WP_009960610.1_0	Verrucomicrobium spinosum	383	III-B	Bacteria	136383	383383	7.3e-09,0	35.8,0	6.2e-13,0	1.3e-08,0	35,0	0,0	2,0	127,0	75,1	201383	74,0	208,0	0.79,0
GCF_000174795.2_0__WP_230982730.1	Cas_APE2256,protein	PF09651.14,protein	CRISPR-associated protein (Cas_APE2256),protein	GCF_000174795.2_0	GCF_000174795.2_0__WP_230982730.1_1,GCF_000174795.2_0__WP_230982730.1_0	Geobacillus sp. Y412MC52	377	III-B	Bacteria	136377	377377	2.5e-14,0	53.5,0	3.9e-18,0	8.1e-14,0	51.9,0	0,0	2,0	135,0	47,1	178377	46,0	179,0	0.93,0
GCF_000195295.1_1__WP_013707707.1	Cas_APE2256,protein	PF09651.14,protein	CRISPR-associated protein (Cas_APE2256),protein	GCF_000195295.1_1	GCF_000195295.1_1__WP_013707707.1_1,GCF_000195295.1_1__WP_013707707.1_0	Desulfobacca acetoxidans	243	III-D	Bacteria	136243	243243	5.4e-25,0	88.1,0	4.3e-29,0	8.9e-25,0	87.4,0	0,0	5,0	136,0	71,1	214243	67,0	214,0	0.85,0
GCF_000195295.1_2__WP_013706676.1	Cas_APE2256,protein	PF09651.14,protein	CRISPR-associated protein (Cas_APE2256),protein	GCF_000195295.1_2	GCF_000195295.1_2__WP_013706676.1_1,GCF_000195295.1_2__WP_013706676.1_0	Desulfobacca acetoxidans	365	III-A	Bacteria	136365	365365	4.4e-24,0	85.1,0	3.6e-28,0	7.4e-24,0	84.4,0	0,0	2,0	133,0	60,1	187365	59,0	189,0	0.93,0
GCF_000247545.1_1__WP_014346711.1	Cas_APE2256,protein	PF09651.14,protein	CRISPR-associated protein (Cas_APE2256),protein	GCF_000247545.1_1	GCF_000247545.1_1__WP_014346711.1_1,GCF_000247545.1_1__WP_014346711.1_0	Pyrobaculum oguniense	256	III-B	Archaea	136256	256256	5.5e-32,0	110.7,0	3.5e-36,0	7.2e-32,0	110.3,0	0,0	1,0	135,0	58,1	200256	58,0	201,0	0.92,0
GCF_000265505.1_0__WP_014799160.1	Cas_APE2256,protein	PF09651.14,protein	CRISPR-associated protein (Cas_APE2256),protein	GCF_000265505.1_0	GCF_000265505.1_0__WP_014799160.1_1,GCF_000265505.1_0__WP_014799160.1_0	Bernardetia litoralis	454	III-B	Bacteria	136454	454454	7.3e-19,0	68.2,0	7.1e-23,0	1.5e-18,0	67.2,0	0.1,0	2,0	129,0	73,1	204454	72,0	207,0	0.85,0
GCF_000317105.1_1__WP_015146803.1	Cas_APE2256,protein	PF09651.14,protein	CRISPR-associated protein (Cas_APE2256),protein	GCF_000317105.1_1	GCF_000317105.1_1__WP_015146803.1_1,GCF_000317105.1_1__WP_015146803.1_0	Oscillatoria acuminata	377	III-D	Bacteria	136377	377377	1.3e-36,0	125.7,0	1.1e-40,0	2.2e-36,0	124.9,0	0,0	2,0	136,0	72,1	208377	71,0	208,0	0.97,0
GCF_000317475.1_5__WP_015176586.1	Cas_APE2256,protein	PF09651.14,protein	CRISPR-associated protein (Cas_APE2256),protein	GCF_000317475.1_5	GCF_000317475.1_5__WP_015176586.1_2,GCF_000317475.1_5__WP_015176586.1_0	NA	384	Unknown	NA	136384	384384	4.7e-36,0	123.9,0	1.3e-39,0	2.6e-35,0	121.5,0	0,0	1,0	136,0	71,1	207384	71,0	207,0	0.98,0
GCF_000317495.1_2__WP_015201664.1	Cas_APE2256,protein	PF09651.14,protein	CRISPR-associated protein (Cas_APE2256),protein	GCF_000317495.1_2	GCF_000317495.1_2__WP_015201664.1_1,GCF_000317495.1_2__WP_015201664.1_0	Crinalium epipsammum	380	III-D	Bacteria	136380	380380	1.3e-36,0	125.7,0	1.6e-40,0	3.3e-36,0	124.4,0	0,0	1,0	136,0	72,1	211380	72,0	211,0	0.97,0
GCF_000328545.1_3__WP_015311248.1	Cas_APE2256,protein	PF09651.14,protein	CRISPR-associated protein (Cas_APE2256),protein	GCF_000328545.1_3	GCF_000328545.1_3__WP_015311248.1_2,GCF_000328545.1_3__WP_015311248.1_0	Thermoanaerobacterium thermosaccharolyticum	386	III-B	Bacteria	136386	386386	1.3e-28,0	99.8,0	1.5e-32,0	3.1e-28,0	98.6,0	0.2,0	2,0	135,0	63,1	197386	62,0	198,0	0.9,0
GCF_000478825.2_2__WP_028948928.1	Cas_APE2256,protein	PF09651.14,protein	CRISPR-associated protein (Cas_APE2256),protein	GCF_000478825.2_2	GCF_000478825.2_2__WP_028948928.1_1,GCF_000478825.2_2__WP_028948928.1_0	Synechocystis sp. PCC 6714	358	III-B	Bacteria	136358	358358	1.4e-30,0	106.2,0	2.1e-34,0	2.2e-30,0	105.5,0	0,0	2,0	136,0	43,1	172358	42,0	172,0	0.93,0
GCF_000734895.2_0__WP_035149559.1	Cas_APE2256,protein	PF09651.14,protein	CRISPR-associated protein (Cas_APE2256),protein	GCF_000734895.2_0	GCF_000734895.2_0__WP_035149559.1_1,GCF_000734895.2_0__WP_035149559.1_0	Calothrix sp. 336/3	394	III-D	Bacteria	136394	394394	1.5e-34,0	119,0	1.4e-38,0	2.9e-34,0	118.1,0	0.1,0	1,0	136,0	78,1	215394	78,0	215,0	0.97,0
GCF_000970165.1_1__WP_048039910.1	Cas_APE2256,protein	PF09651.14,protein	CRISPR-associated protein (Cas_APE2256),protein	GCF_000970165.1_1	GCF_000970165.1_1__WP_048039910.1_1,GCF_000970165.1_1__WP_048039910.1_0	Methanosarcina mazei	275	III-B	Archaea	136275	275275	2.6e-14,0	53.5,0	2.2e-18,0	4.6e-14,0	52.7,0	0,0	22,0	128,0	126,1	234275	114,0	239,0	0.82,0
GCF_001458695.1_2__WP_062483775.1	Cas_APE2256,protein	PF09651.14,protein	CRISPR-associated protein (Cas_APE2256),protein	GCF_001458695.1_2	GCF_001458695.1_2__WP_062483775.1_1,GCF_001458695.1_2__WP_062483775.1_0	Candidatus Nitrospira inopinata	356	III-B	Bacteria	136356	356356	4e-29,0	101.4,0	3.8e-33,0	7.9e-29,0	100.5,0	0,0	1,0	136,0	42,1	174356	42,0	174,0	0.97,0
GCF_001618685.1_2__WP_063166867.1	Cas_APE2256,protein	PF09651.14,protein	CRISPR-associated protein (Cas_APE2256),protein	GCF_001618685.1_2	GCF_001618685.1_2__WP_063166867.1_1,GCF_001618685.1_2__WP_063166867.1_0	Geobacillus subterraneus	400	III-B	Bacteria	136400	400400	2.5e-15,0	56.8,0	3.4e-19,0	7.2e-15,0	55.3,0	0,0	2,0	135,0	69,1	200400	68,0	201,0	0.93,0
GCF_001682135.1_1__WP_075665771.1	Cas_APE2256,protein	PF09651.14,protein	CRISPR-associated protein (Cas_APE2256),protein	GCF_001682135.1_1	GCF_001682135.1_1__WP_075665771.1_1,GCF_001682135.1_1__WP_075665771.1_0	Thermosipho sp. 1070	370	III-B	Bacteria	136370	370370	4.3e-27,0	94.9,0	4.1e-31,0	8.5e-27,0	93.9,0	1.6,0	2,0	135,0	64,1	195370	63,0	196,0	0.88,0
GCF_001682135.1_2__WP_075666632.1	Cas_APE2256,protein	PF09651.14,protein	CRISPR-associated protein (Cas_APE2256),protein	GCF_001682135.1_2	GCF_001682135.1_2__WP_075666632.1_1,GCF_001682135.1_2__WP_075666632.1_0	Thermosipho sp. 1070	371	III-A	Bacteria	136371	371371	5.3e-31,0	107.5,0	5.1e-35,0	1.1e-30,0	106.5,0	0,0	2,0	133,0	51,1	184371	50,0	188,0	0.93,0
GCF_001941525.1_1__WP_014295923.1	Cas_APE2256,protein	PF09651.14,protein	CRISPR-associated protein (Cas_APE2256),protein	GCF_001941525.1_1	GCF_001941525.1_1__WP_014295923.1_1,GCF_001941525.1_1__WP_014295923.1_0	Marinitoga sp. 1137	378	III-B	Bacteria	136378	378378	8.7e-09,0	35.6,0	2.6e-12,0	2.7e-08,0	34,0	0,0	2,0	134,0	60,1	190378	59,0	193,0	0.83,0
GCF_002224645.1_2__WP_089612286.1	Cas_APE2256,protein	PF09651.14,protein	CRISPR-associated protein (Cas_APE2256),protein	GCF_002224645.1_2	GCF_002224645.1_2__WP_089612286.1_1,GCF_002224645.1_2__WP_089612286.1_0	NA	392	Unknown	NA	136392	392392	6.1e-27,0	94.4,0	8e-31,0	1.7e-26,0	93,0	0,0	2,0	135,0	62,1	199392	61,0	200,0	0.88,0
GCF_002243605.1_3__WP_094239745.1	Cas_APE2256,Cas_NE0113,protein	PF09651.14,PF09623.14,protein	CRISPR-associated protein (Cas_APE2256),CRISPR-associated protein NE0113 (Cas_NE0113),protein	GCF_002243605.1_3	GCF_002243605.1_3__WP_094239745.1_1,GCF_002243605.1_3__WP_094239745.1_1,GCF_002243605.1_3__WP_094239745.1_0	Geobacillus lituanicus	330	III-D	Bacteria	136209330	330330330	1.6e-20,0.00014,0	73.6,22,0	4.1e-24,7.2e-08,0	4.2e-20,0.00075,0	72.2,19.6,0	0,0,0	5,9,0	135,126,0	99,108,1	240220330	95,104,0	241,227,0	0.82,0.77,0
GCF_003015225.1_1__WP_011153731.1	Cas_APE2256,protein	PF09651.14,protein	CRISPR-associated protein (Cas_APE2256),protein	GCF_003015225.1_1	GCF_003015225.1_1__WP_011153731.1_1,GCF_003015225.1_1__WP_011153731.1_0	Synechocystis sp. IPPAS B_1465	371	III-D	Bacteria	136371	371371	1.7e-35,0	122.1,0	1.2e-39,0	2.5e-35,0	121.6,0	0,0	1,0	136,0	65,1	200371	65,0	200,0	0.93,0
GCF_003054475.1_0__WP_107806705.1	Cas_APE2256,protein	PF09651.14,protein	CRISPR-associated protein (Cas_APE2256),protein	GCF_003054475.1_0	GCF_003054475.1_0__WP_107806705.1_1,GCF_003054475.1_0__WP_107806705.1_0	Nodularia spumigena	377	III-D	Bacteria	136377	377377	1.1e-24,0	87.1,0	8e-29,0	1.7e-24,0	86.5,0	0,0	2,0	136,0	63,1	194377	62,0	194,0	0.95,0
GCF_003054475.1_13__WP_107806705.1	Cas_APE2256,protein	PF09651.14,protein	CRISPR-associated protein (Cas_APE2256),protein	GCF_003054475.1_13	GCF_003054475.1_13__WP_107806705.1_1,GCF_003054475.1_13__WP_107806705.1_0	Nodularia spumigena	377	III-A	Bacteria	136377	377377	1.1e-24,0	87.1,0	8e-29,0	1.7e-24,0	86.5,0	0,0	2,0	136,0	63,1	194377	62,0	194,0	0.95,0
GCF_003574835.2_2__WP_068693761.1	protein	protein	protein	GCF_003574835.2_2	GCF_003574835.2_2__WP_068693761.1_0	Thermobifida halotolerans	315	III-B	Bacteria	315	315	0	0	0	0	0	0	0	0	1	315	0	0	0
GCF_003574835.2_5__WP_068692649.1	protein	protein	protein	GCF_003574835.2_5	GCF_003574835.2_5__WP_068692649.1_0	Thermobifida halotolerans	323	III-B	Bacteria	323	323	0	0	0	0	0	0	0	0	1	323	0	0	0
GCF_003856495.1_2__WP_124728332.1	Cas_APE2256,protein	PF09651.14,protein	CRISPR-associated protein (Cas_APE2256),protein	GCF_003856495.1_2	GCF_003856495.1_2__WP_124728332.1_2,GCF_003856495.1_2__WP_124728332.1_0	Staphylospora marina	273	III-B	Bacteria	136273	273273	1e-26,0	93.6,0	1.1e-30,0	2.3e-26,0	92.5,0	0,0	4,0	135,0	61,1	190273	59,0	191,0	0.92,0
GCF_005160065.1_0__WP_020279857.1	Cas_APE2256,protein	PF09651.14,protein	CRISPR-associated protein (Cas_APE2256),protein	GCF_005160065.1_0	GCF_005160065.1_0__WP_020279857.1_1,GCF_005160065.1_0__WP_020279857.1_0	Geobacillus kaustophilus	377	III-B	Bacteria	136377	377377	2e-15,0	57.1,0	2.4e-19,0	5.1e-15,0	55.8,0	0,0	2,0	135,0	47,1	178377	46,0	179,0	0.94,0
GCF_007904085.1_2__WP_222597850.1	Cas_APE2256,protein	PF09651.14,protein	CRISPR-associated protein (Cas_APE2256),protein	GCF_007904085.1_2	GCF_007904085.1_2__WP_222597850.1_1,GCF_007904085.1_2__WP_222597850.1_0	Euhalothece natronophila	375	III-B	Bacteria	136375	375375	1e-34,0	119.6,0	7.2e-39,0	1.5e-34,0	119,0	0,0	1,0	136,0	73,1	209375	73,0	209,0	0.97,0
GCF_009936255.1_4__WP_161552574.1	Cas_APE2256,protein	PF09651.14,protein	CRISPR-associated protein (Cas_APE2256),protein	GCF_009936255.1_4	GCF_009936255.1_4__WP_161552574.1_1,GCF_009936255.1_4__WP_161552574.1_0	Rhodothermus marinus	354	III-B	Bacteria	136354	354354	1.6e-36,0	125.4,0	2.7e-40,0	2.8e-36,0	124.6,0	0,0	2,0	135,0	41,1	169354	40,0	170,0	0.96,0
GCF_010669085.1_1__WP_163235145.1	Cas_APE2256,protein	PF09651.14,protein	CRISPR-associated protein (Cas_APE2256),protein	GCF_010669085.1_1	GCF_010669085.1_1__WP_163235145.1_2,GCF_010669085.1_1__WP_163235145.1_0	Caloranaerobacter azorensis	380	III-B	Bacteria	136380	380380	3.9e-28,0	98.3,0	4e-32,0	8.3e-28,0	97.2,0	0.1,0	2,0	136,0	61,1	198380	60,0	198,0	0.9,0
GCF_014023275.1_1__WP_181927102.1	Cas_APE2256,protein	PF09651.14,protein	CRISPR-associated protein (Cas_APE2256),protein	GCF_014023275.1_1	GCF_014023275.1_1__WP_181927102.1_1,GCF_014023275.1_1__WP_181927102.1_0	Nostoc edaphicum	406	III-D	Bacteria	136406	406406	2e-32,0	112.1,0	4.2e-36,0	8.8e-32,0	110,0	0.1,0	3,0	135,0	90,1	221406	88,0	222,0	0.97,0
GCF_014489415.1_0__WP_187705807.1	Cas_APE2256,protein	PF09651.14,protein	CRISPR-associated protein (Cas_APE2256),protein	GCF_014489415.1_0	GCF_014489415.1_0__WP_187705807.1_1,GCF_014489415.1_0__WP_187705807.1_0	Cylindrospermopsis curvispora	368	III-B	Bacteria	136368	368368	1.3e-35,0	122.4,0	9e-40,0	1.9e-35,0	121.9,0	0,0	2,0	136,0	69,1	203368	68,0	203,0	0.99,0
GCF_014489415.1_5__WP_115539010.1	Cas_APE2256,protein	PF09651.14,protein	CRISPR-associated protein (Cas_APE2256),protein	GCF_014489415.1_5	GCF_014489415.1_5__WP_115539010.1_1,GCF_014489415.1_5__WP_115539010.1_0	Cylindrospermopsis curvispora	371	III-B	Bacteria	136371	371371	8.6e-24,0	84.2,0	2.3e-27,0	4.8e-23,0	81.7,0	0,0	2,0	136,0	56,1	187371	55,0	187,0	0.92,0
GCF_014701195.1_0__WP_190614503.1	Cas_APE2256,protein	PF09651.14,protein	CRISPR-associated protein (Cas_APE2256),protein	GCF_014701195.1_0	GCF_014701195.1_0__WP_190614503.1_1,GCF_014701195.1_0__WP_190614503.1_0	Tepiditoga spiralis	406	III-B	Bacteria	136406	406406	2.5e-33,0	115,0	6.9e-37,0	1.4e-32,0	112.6,0	0.1,0	1,0	136,0	45,1	182406	45,0	182,0	0.94,0
GCF_017377355.1_3__WP_207691913.1	Cas_APE2256,protein	PF09651.14,protein	CRISPR-associated protein (Cas_APE2256),protein	GCF_017377355.1_3	GCF_017377355.1_3__WP_207691913.1_1,GCF_017377355.1_3__WP_207691913.1_0	Desulfonema limicola	369	III-B	Bacteria	136369	369369	4.4e-33,0	114.3,0	6.5e-37,0	6.7e-33,0	113.7,0	0,0	2,0	136,0	68,1	204369	67,0	204,0	0.96,0
GCF_017377355.1_4__WP_207691931.1	Cas_APE2256,protein	PF09651.14,protein	CRISPR-associated protein (Cas_APE2256),protein	GCF_017377355.1_4	GCF_017377355.1_4__WP_207691931.1_2,GCF_017377355.1_4__WP_207691931.1_0	Desulfonema limicola	743	III-B	Bacteria	136743	743743	2.2e-24,0	86.1,0	2.8e-28,0	5.9e-24,0	84.7,0	0,0	2,0	136,0	69,1	205743	68,0	205,0	0.93,0
GCF_018139025.1_0__WP_057177047.1	Cas_APE2256,protein	PF09651.14,protein	CRISPR-associated protein (Cas_APE2256),protein	GCF_018139025.1_0	GCF_018139025.1_0__WP_057177047.1_1,GCF_018139025.1_0__WP_057177047.1_0	Cylindrospermopsis raciborskii	368	III-B	Bacteria	136368	368368	1.3e-35,0	122.5,0	8.8e-40,0	1.8e-35,0	122,0	0,0	2,0	136,0	69,1	203368	68,0	203,0	0.99,0
GCF_018139025.1_1__WP_211942112.1	Cas_APE2256,protein	PF09651.14,protein	CRISPR-associated protein (Cas_APE2256),protein	GCF_018139025.1_1	GCF_018139025.1_1__WP_211942112.1_1,GCF_018139025.1_1__WP_211942112.1_0	Cylindrospermopsis raciborskii	369	III-B	Bacteria	136369	369369	7.2e-35,0	120.1,0	5.1e-39,0	1.1e-34,0	119.5,0	0,0	2,0	136,0	69,1	203369	68,0	203,0	0.98,0
GCF_018304685.1_0__WP_211431992.1	Cas_APE2256,protein	PF09651.14,protein	CRISPR-associated protein (Cas_APE2256),protein	GCF_018304685.1_0	GCF_018304685.1_0__WP_211431992.1_1,GCF_018304685.1_0__WP_211431992.1_0	Chloracidobacterium sp. D	382	III-B	Bacteria	136382	382382	1.7e-32,0	112.3,0	1.3e-36,0	2.8e-32,0	111.7,0	0,0	3,0	136,0	65,1	198382	63,0	198,0	0.96,0
GCF_018304685.1_1__WP_211432071.1	Cas_APE2256,protein	PF09651.14,protein	CRISPR-associated protein (Cas_APE2256),protein	GCF_018304685.1_1	GCF_018304685.1_1__WP_211432071.1_1,GCF_018304685.1_1__WP_211432071.1_0	Chloracidobacterium sp. D	352	III-B	Bacteria	136352	352352	1.7e-26,0	92.9,0	3.7e-30,0	7.7e-26,0	90.8,0	0,0	2,0	136,0	48,1	177352	47,0	177,0	0.91,0
GCF_019175305.1_1__WP_218257808.1	Cas_APE2256,Cas_Cas02710,protein	PF09651.14,PF09670.14,protein	CRISPR-associated protein (Cas_APE2256),CRISPR-associated protein (Cas_Cas02710),protein	GCF_019175305.1_1	GCF_019175305.1_1__WP_218257808.1_1,GCF_019175305.1_1__WP_218257808.1_1,GCF_019175305.1_1__WP_218257808.1_0	Saccharolobus shibatae	321	III-A	Archaea	136378321	321321321	4.8e-35,0.00054,0	120.6,19.1,0	1.2e-38,1.4e-07,0	8.5e-35,0.00094,0	119.8,18.3,0	0.1,0,0	1,6,0	135,99,0	67,82,1	201187321	67,78,0	202,195,0	0.96,0.81,0
GCF_020886315.1_0__WP_229572404.1	Cas_APE2256,protein	PF09651.14,protein	CRISPR-associated protein (Cas_APE2256),protein	GCF_020886315.1_0	GCF_020886315.1_0__WP_229572404.1_2,GCF_020886315.1_0__WP_229572404.1_0	Saccharolobus caldissimus	321	III-A	Archaea	136321	321321	1.5e-36,0	125.5,0	1.7e-40,0	3.5e-36,0	124.3,0	0.1,0	1,0	135,0	67,1	201321	67,0	202,0	0.96,0
GCF_022376295.1_2__WP_239730322.1	Cas_APE2256,protein	PF09651.14,protein	CRISPR-associated protein (Cas_APE2256),protein	GCF_022376295.1_2	GCF_022376295.1_2__WP_239730322.1_1,GCF_022376295.1_2__WP_239730322.1_0	Nodularia sphaerocarpa	303	III-A	Bacteria	136303	303303	9.7e-21,0	74.3,0	7.7e-25,0	1.6e-20,0	73.6,0	0,0	3,0	135,0	50,1	176303	48,0	177,0	0.83,0
GCF_022846135.1_2__WP_244388740.1	Cas_APE2256,protein	PF09651.14,protein	CRISPR-associated protein (Cas_APE2256),protein	GCF_022846135.1_2	GCF_022846135.1_2__WP_244388740.1_1,GCF_022846135.1_2__WP_244388740.1_0	Pyramidobacter piscolens	372	III-B	Bacteria	136372	372372	1.1e-37,0	129.2,0	7.3e-42,0	1.5e-37,0	128.7,0	0,0	2,0	136,0	67,1	204372	66,0	204,0	0.98,0
GCF_023208015.1_0__WP_248592917.1	protein	protein	protein	GCF_023208015.1_0	GCF_023208015.1_0__WP_248592917.1_0	Thermobifida alba	321	III-B	Bacteria	321	321	0	0	0	0	0	0	0	0	1	321	0	0	0
GCF_025200965.1_4__WP_035759369.1	Cas_APE2256,protein	PF09651.14,protein	CRISPR-associated protein (Cas_APE2256),protein	GCF_025200965.1_4	GCF_025200965.1_4__WP_035759369.1_1,GCF_025200965.1_4__WP_035759369.1_0	Arthrospira platensis	366	III-D	Bacteria	136366	366366	1.5e-34,0	119,0	1.4e-38,0	2.9e-34,0	118.1,0	0,0	2,0	135,0	50,1	187366	49,0	188,0	0.94,0
GCF_025677855.1_0__WP_045867793.1	Cas_APE2256,protein	PF09651.14,protein	CRISPR-associated protein (Cas_APE2256),protein	GCF_025677855.1_0	GCF_025677855.1_0__WP_045867793.1_1,GCF_025677855.1_0__WP_045867793.1_0	Tolypothrix sp. PCC 7601	378	III-D	Bacteria	136378	378378	1.6e-36,0	125.4,0	1.4e-40,0	2.9e-36,0	124.6,0	0.1,0	1,0	136,0	72,1	208378	72,0	208,0	0.98,0
GCF_026547205.1_0__WP_275420111.1	Cas_APE2256,protein	PF09651.14,protein	CRISPR-associated protein (Cas_APE2256),protein	GCF_026547205.1_0	GCF_026547205.1_0__WP_275420111.1_1,GCF_026547205.1_0__WP_275420111.1_0	Fervidibacillus halotolerans	399	III-A	Bacteria	136399	399399	3.3e-16,0	59.6,0	3.1e-20,0	6.5e-16,0	58.7,0	0.1,0	3,0	135,0	72,1	202399	70,0	203,0	0.92,0
GCF_026547225.1_0__WP_275417622.1	Cas_APE2256,protein	PF09651.14,protein	CRISPR-associated protein (Cas_APE2256),protein	GCF_026547225.1_0	GCF_026547225.1_0__WP_275417622.1_1,GCF_026547225.1_0__WP_275417622.1_0	Fervidibacillus albus	295	III-A	Bacteria	136295	295295	7e-07,0	29.4,0	8e-11,0	1.7e-06,0	28.2,0	0,0	64,0	136,0	29,1	99295	2,0	99,0	0.76,0
GCF_027594745.1_0__WP_270099416.1	Cas_APE2256,Cas_APE2256,protein	PF09651.14,PF09651.14,protein	CRISPR-associated protein (Cas_APE2256),CRISPR-associated protein (Cas_APE2256),protein	GCF_027594745.1_0	GCF_027594745.1_0__WP_270099416.1_2,GCF_027594745.1_0__WP_270099416.1_1,GCF_027594745.1_0__WP_270099416.1_0	Saprospira grandis	611	III-B	Bacteria	136136611	611611611	2.4e-21,2.4e-21,0	76.3,76.3,0	7.7e-16,4e-12,0	1.6e-11,8.3e-08,0	44.4,32.4,0	0.2,0.2,0	56,2,0	133,59,0	182,82,1	260145611	158,81,0	263,171,0	0.87,0.81,0
GCF_027946175.1_1__WP_084275437.1	Cas_APE2256,protein	PF09651.14,protein	CRISPR-associated protein (Cas_APE2256),protein	GCF_027946175.1_1	GCF_027946175.1_1__WP_084275437.1_1,GCF_027946175.1_1__WP_084275437.1_0	Nitratiruptor tergarcus	373	III-A	Bacteria	136373	373373	5.7e-24,0	84.8,0	8.8e-28,0	1.8e-23,0	83.1,0	0.1,0	2,0	135,0	70,1	207373	69,0	208,0	0.87,0
GCF_902829265.1_1__WP_170099762.1	Cas_APE2256,protein	PF09651.14,protein	CRISPR-associated protein (Cas_APE2256),protein	GCF_902829265.1_1	GCF_902829265.1_1__WP_170099762.1_1,GCF_902829265.1_1__WP_170099762.1_0	Kyrpidia spormannii	379	III-D	Bacteria	136379	379379	6.3e-17,0	61.9,0	4.8e-21,0	9.9e-17,0	61.3,0	0,0	3,0	135,0	67,1	200379	65,0	201,0	0.89,0

[truncated: 1 more sheets: cam1]
